# Supplementary material for: Identification of intestinal microbiome associated with lymph-vascular invasion in colorectal cancer patients and predictive label construction
Source: Front Cell Infect Microbiol. 2023 May 12;13:1098310. doi: 10.3389/fcimb.2023.1098310 (PMC10215531; doi:10.3389/fcimb.2023.1098310)
Supplement: Supplementary Table 7 — Correlation between enriched GO items of CRC patients in LVI group and LVI-associated differential intestinal microbiome. [file Table_7.xlsx]

## Sheet: Supplementary Table 7
Supplementary Table 7. Correlation between enriched GO items of CRC patients in LVI group and LVI-associated differential intestinal microbiome
LVI-associated differential intestinal microbiome	GO items	r.value	p.value
g__Megasphaera.s__uncultured_bacterium	GOBP_POLYOL_TRANSMEMBRANE_TRANSPORT	0.633694	0.0668818
g__Megasphaera.s__uncultured_bacterium	GOBP_POSITIVE_REGULATION_OF_LEUKOCYTE_DEGRANULATION	0.326749	0.390767
g__Megasphaera.s__uncultured_bacterium	GOBP_NEUTROPHIL_DEGRANULATION	0.683202	0.0424979
g__Megasphaera.s__uncultured_bacterium	GOBP_NEUTROPHIL_ACTIVATION_INVOLVED_IN_IMMUNE_RESPONSE	0.465369	0.206819
g__Megasphaera.s__uncultured_bacterium	GOBP_NEUTROPHIL_MEDIATED_IMMUNITY	0.396059	0.291321
g__Megasphaera.s__uncultured_bacterium	GOBP_REGULATION_OF_FAT_CELL_PROLIFERATION	0.138621	0.722087
g__Megasphaera.s__uncultured_bacterium	GOBP_POSITIVE_REGULATION_OF_GRANULOCYTE_CHEMOTAXIS	0.683202	0.0424979
g__Megasphaera.s__uncultured_bacterium	GOBP_REGULATION_OF_RESTING_MEMBRANE_POTENTIAL	0.455468	0.217938
g__Megasphaera.s__uncultured_bacterium	GOBP_REGULATION_OF_DOPAMINERGIC_NEURON_DIFFERENTIATION	0.495074	0.1754
g__Megasphaera.s__uncultured_bacterium	GOBP_DOPAMINERGIC_NEURON_DIFFERENTIATION	0.366355	0.332183
g__Megasphaera.s__uncultured_bacterium	GOBP_REGULATION_OF_HETEROTYPIC_CELL_CELL_ADHESION	0.0990148	0.79993
g__Megasphaera.s__uncultured_bacterium	GOBP_NEGATIVE_REGULATION_OF_CHEMOKINE_PRODUCTION	0.752512	0.0193012
g__Megasphaera.s__uncultured_bacterium	GOBP_LABYRINTHINE_LAYER_MORPHOGENESIS	0.297044	0.437614
g__Megasphaera.s__uncultured_bacterium	GOBP_CELL_CELL_ADHESION_INVOLVED_IN_GASTRULATION	-0.0297044	0.939531
g__Megasphaera.s__uncultured_bacterium	GOBP_UDP_N_ACETYLGLUCOSAMINE_METABOLIC_PROCESS	0.0792118	0.839472
g__Megasphaera.s__uncultured_bacterium	GOBP_GRANULOCYTE_ACTIVATION	0.574286	0.105832
g__Megasphaera.s__uncultured_bacterium	GOBP_CELLULAR_HYPOTONIC_RESPONSE	0.475271	0.196023
g__Megasphaera.s__uncultured_bacterium	GOBP_PSEUDOPODIUM_ORGANIZATION	0.188128	0.627873
g__Megasphaera.s__uncultured_bacterium	GOBP_CELLULAR_RESPONSE_TO_GLUCAGON_STIMULUS	0.435665	0.241137
g__Megasphaera.s__uncultured_bacterium	GOBP_NEGATIVE_REGULATION_OF_STRESS_ACTIVATED_PROTEIN_KINASE_SIGNALING_CASCADE	0.683202	0.0424979
g__Megasphaera.s__uncultured_bacterium	GOBP_KILLING_OF_CELLS_OF_ANOTHER_ORGANISM	0.415862	0.265605
g__Megasphaera.s__uncultured_bacterium	GOBP_HYPOTONIC_RESPONSE	0.247537	0.520767
g__Megasphaera.s__uncultured_bacterium	GOBP_EMBRYONIC_PLACENTA_MORPHOGENESIS	0.297044	0.437614
g__Megasphaera.s__uncultured_bacterium	GOBP_REGULATION_OF_RELAXATION_OF_MUSCLE	0.396059	0.291321
g__Megasphaera.s__uncultured_bacterium	GOBP_REGULATION_OF_SUPEROXIDE_METABOLIC_PROCESS	0.683202	0.0424979
g__Megasphaera.s__uncultured_bacterium	GOBP_RESPONSE_TO_PROSTAGLANDIN_E	0.465369	0.206819
g__Megasphaera.s__uncultured_bacterium	GOBP_CELLULAR_RESPONSE_TO_OSMOTIC_STRESS	0.613891	0.0786499
g__Megasphaera.s__uncultured_bacterium	GOBP_RESPONSE_TO_ALDOSTERONE	0.425763	0.253214
g__Megasphaera.s__uncultured_bacterium	GOBP_REGULATION_OF_SUPEROXIDE_ANION_GENERATION	0.613891	0.0786499
g__Megasphaera.s__uncultured_bacterium	GOBP_HETEROTYPIC_CELL_CELL_ADHESION	0.752512	0.0193012
g__Megasphaera.s__uncultured_bacterium	GOBP_REGULATION_OF_PLASMA_MEMBRANE_ORGANIZATION	0.297044	0.437614
g__Megasphaera.s__uncultured_bacterium	GOBP_POSITIVE_REGULATION_OF_MYELOID_LEUKOCYTE_MEDIATED_IMMUNITY	0.821822	0.00657343
g__Megasphaera.s__uncultured_bacterium	GOBP_POSITIVE_REGULATION_OF_POTASSIUM_ION_TRANSMEMBRANE_TRANSPORTER_ACTIVITY	0.564384	0.113407
g__Megasphaera.s__uncultured_bacterium	GOBP_MAGNESIUM_ION_HOMEOSTASIS	0.316847	0.406115
g__Megasphaera.s__uncultured_bacterium	GOBP_NEGATIVE_REGULATION_OF_CELL_FATE_COMMITMENT	0.425763	0.253214
g__Megasphaera.s__uncultured_bacterium	GOBP_POSITIVE_REGULATION_OF_T_HELPER_CELL_DIFFERENTIATION	0.772315	0.0147213
g__Megasphaera.s__uncultured_bacterium	GOBP_ANTIMICROBIAL_HUMORAL_IMMUNE_RESPONSE_MEDIATED_BY_ANTIMICROBIAL_PEPTIDE	0.0792118	0.839472
g__Megasphaera.s__uncultured_bacterium	GOBP_REGULATION_OF_INTEGRIN_ACTIVATION	0.544581	0.12951
g__Megasphaera.s__uncultured_bacterium	GOBP_NATURAL_KILLER_CELL_MEDIATED_IMMUNE_RESPONSE_TO_TUMOR_CELL	0.772315	0.0147213
g__Megasphaera.s__uncultured_bacterium	GOBP_POSITIVE_REGULATION_OF_PSEUDOPODIUM_ASSEMBLY	0.0792118	0.839472
g__Megasphaera.s__uncultured_bacterium	GOBP_NEGATIVE_REGULATION_OF_CYTOKINE_PRODUCTION_INVOLVED_IN_INFLAMMATORY_RESPONSE	0.683202	0.0424979
g__Megasphaera.s__uncultured_bacterium	GOBP_B_CELL_APOPTOTIC_PROCESS	0.524778	0.146896
g__Megasphaera.s__uncultured_bacterium	GOBP_AMINO_SUGAR_BIOSYNTHETIC_PROCESS	0.386158	0.304641
g__Megasphaera.s__uncultured_bacterium	GOBP_EOSINOPHIL_MIGRATION	0.782217	0.0127322
g__Megasphaera.s__uncultured_bacterium	GOBP_BRANCHING_INVOLVED_IN_LABYRINTHINE_LAYER_MORPHOGENESIS	-0.0297044	0.939531
g__Megasphaera.s__uncultured_bacterium	GOBP_REGULATION_OF_BIOLOGICAL_PROCESS_INVOLVED_IN_SYMBIOTIC_INTERACTION	0.703005	0.0346443
g__Megasphaera.s__uncultured_bacterium	GOBP_RESPONSE_TO_OSMOTIC_STRESS	0.227734	0.55565
g__Megasphaera.s__uncultured_bacterium	GOBP_NEGATIVE_REGULATION_OF_GLUCOSE_TRANSMEMBRANE_TRANSPORT	0.108916	0.780299
g__Megasphaera.s__uncultured_bacterium	GOBP_MESODERMAL_CELL_FATE_SPECIFICATION	0.346552	0.360904
g__Megasphaera.s__uncultured_bacterium	GOBP_NUCLEOBASE_TRANSPORT	0.544581	0.12951
g__Megasphaera.s__uncultured_bacterium	GOBP_POSITIVE_REGULATION_OF_STEROID_HORMONE_SECRETION	0.396059	0.291321
g__Megasphaera.s__uncultured_bacterium	GOBP_POSITIVE_REGULATION_OF_T_CELL_DIFFERENTIATION_IN_THYMUS	0.564384	0.113407
g__Megasphaera.s__uncultured_bacterium	GOBP_NEGATIVE_REGULATION_OF_JNK_CASCADE	0.643596	0.0614394
g__Megasphaera.s__uncultured_bacterium	GOBP_NEGATIVE_REGULATION_OF_BONE_MINERALIZATION	0.396059	0.291321
g__Megasphaera.s__uncultured_bacterium	GOBP_CELL_CELL_JUNCTION_MAINTENANCE	0.287143	0.453753
g__Megasphaera.s__uncultured_bacterium	GOBP_REGULATION_OF_LEUKOCYTE_DEGRANULATION	0.752512	0.0193012
g__Megasphaera.s__uncultured_bacterium	GOBP_PURINE_NUCLEOBASE_METABOLIC_PROCESS	0.247537	0.520767
g__Megasphaera.s__uncultured_bacterium	GOBP_MIDBRAIN_DOPAMINERGIC_NEURON_DIFFERENTIATION	0.821822	0.00657343
g__Megasphaera.s__uncultured_bacterium	GOBP_POSITIVE_REGULATION_OF_CELL_ADHESION_MEDIATED_BY_INTEGRIN	0.821822	0.00657343
g__Megasphaera.s__uncultured_bacterium	GOBP_ANTIMICROBIAL_HUMORAL_RESPONSE	-0.0594089	0.879329
g__Megasphaera.s__uncultured_bacterium	GOBP_DEFENSE_RESPONSE_TO_GRAM_POSITIVE_BACTERIUM	0.33665	0.375695
g__Megasphaera.s__uncultured_bacterium	GOBP_REGULATION_OF_NEUTROPHIL_ACTIVATION	0.821822	0.00657343
g__Megasphaera.s__uncultured_bacterium	GOBP_POSITIVE_REGULATION_OF_MIRNA_METABOLIC_PROCESS	0.207931	0.591373
g__Megasphaera.s__uncultured_bacterium	GOBP_NEGATIVE_REGULATION_OF_MAPK_CASCADE	0.752512	0.0193012
g__Megasphaera.s__uncultured_bacterium	GOBP_MYELIN_MAINTENANCE	0.40596	0.278308
g__Megasphaera.s__uncultured_bacterium	GOBP_REGULATION_OF_NK_T_CELL_ACTIVATION	0.683202	0.0424979
g__Megasphaera.s__uncultured_bacterium	GOBP_MYELOID_LEUKOCYTE_MEDIATED_IMMUNITY	0.752512	0.0193012
g__Megasphaera.s__uncultured_bacterium	GOBP_NEGATIVE_REGULATION_OF_DIGESTIVE_SYSTEM_PROCESS	0.247537	0.520767
g__Megasphaera.s__uncultured_bacterium	GOBP_PHOSPHATIDYLSERINE_METABOLIC_PROCESS	-0.00990148	0.979831
g__Megasphaera.s__uncultured_bacterium	GOBP_REGULATION_OF_FEEDING_BEHAVIOR	0.841625	0.00444222
g__Megasphaera.s__uncultured_bacterium	GOBP_INTERCELLULAR_TRANSPORT	0.297044	0.437614
g__Megasphaera.s__uncultured_bacterium	GOBP_NEGATIVE_REGULATION_OF_VIRAL_ENTRY_INTO_HOST_CELL	0.703005	0.0346443
g__Megasphaera.s__uncultured_bacterium	GOBP_CELLULAR_HYPEROSMOTIC_RESPONSE	0.683202	0.0424979
g__Megasphaera.s__uncultured_bacterium	GOBP_ACTIN_FILAMENT_SEVERING	0.396059	0.291321
g__Megasphaera.s__uncultured_bacterium	GOBP_REGULATION_OF_TOLL_LIKE_RECEPTOR_2_SIGNALING_PATHWAY	0.841625	0.00444222
g__Megasphaera.s__uncultured_bacterium	GOBP_FRUCTOSE_6_PHOSPHATE_METABOLIC_PROCESS	0.495074	0.1754
g__Megasphaera.s__uncultured_bacterium	GOBP_EOSINOPHIL_CHEMOTAXIS	0.782217	0.0127322
g__Megasphaera.s__uncultured_bacterium	GOBP_NEGATIVE_REGULATION_OF_ERK1_AND_ERK2_CASCADE	0.683202	0.0424979
g__Megasphaera.s__uncultured_bacterium	GOBP_NEGATIVE_REGULATION_OF_ALCOHOL_BIOSYNTHETIC_PROCESS	0.504975	0.165574
g__Megasphaera.s__uncultured_bacterium	GOBP_POSITIVE_REGULATION_OF_NEUTROPHIL_MIGRATION	0.782217	0.0127322
g__Megasphaera.s__uncultured_bacterium	GOBP_RESPONSE_TO_INTERLEUKIN_6	0.683202	0.0424979
g__Megasphaera.s__uncultured_bacterium	GOBP_CELLULAR_RESPONSE_TO_KETONE	0.752512	0.0193012
g__Megasphaera.s__uncultured_bacterium	GOBP_FAT_CELL_PROLIFERATION	0.0495074	0.89935
g__Megasphaera.s__uncultured_bacterium	GOBP_LEUKOCYTE_DEGRANULATION	0.821822	0.00657343
g__Megasphaera.s__uncultured_bacterium	GOBP_POSITIVE_REGULATION_OF_MIRNA_TRANSCRIPTION	0.0990148	0.79993
g__Megasphaera.s__uncultured_bacterium	GOBP_NEGATIVE_REGULATION_OF_GLUCOSE_IMPORT	0.366355	0.332183
g__Megasphaera.s__uncultured_bacterium	GOBP_POSITIVE_REGULATION_OF_PHOSPHATASE_ACTIVITY	0.643596	0.0614394
g__Megasphaera.s__uncultured_bacterium	GOBP_REGULATION_OF_STEROID_HORMONE_SECRETION	0.188128	0.627873
g__Megasphaera.s__uncultured_bacterium	GOBP_LYMPHOCYTE_CHEMOTAXIS	0.782217	0.0127322
g__Megasphaera.s__uncultured_bacterium	GOBP_CELLULAR_RESPONSE_TO_TESTOSTERONE_STIMULUS	0.663399	0.0514137
g__Megasphaera.s__uncultured_bacterium	GOBP_CELLULAR_RESPONSE_TO_PROSTAGLANDIN_E_STIMULUS	0.287143	0.453753
g__Megasphaera.s__uncultured_bacterium	GOBP_REGULATION_OF_PHOSPHATIDYLCHOLINE_METABOLIC_PROCESS	0.772315	0.0147213
g__Megasphaera.s__uncultured_bacterium	GOBP_WATER_TRANSPORT	-0.00990148	0.979831
g__Megasphaera.s__uncultured_bacterium	GOBP_GRANULOCYTE_MACROPHAGE_COLONY_STIMULATING_FACTOR_PRODUCTION	0.752512	0.0193012
g__Megasphaera.s__uncultured_bacterium	GOBP_MESODERMAL_CELL_FATE_COMMITMENT	0.40596	0.278308
g__Megasphaera.s__uncultured_bacterium	GOBP_NEGATIVE_REGULATION_OF_LIPID_LOCALIZATION	0.435665	0.241137
g__Megasphaera.s__uncultured_bacterium	GOBP_CELLULAR_RESPONSE_TO_OXIDISED_LOW_DENSITY_LIPOPROTEIN_PARTICLE_STIMULUS	0.574286	0.105832
g__Megasphaera.s__uncultured_bacterium	GOBP_CELLULAR_RESPONSE_TO_INTERLEUKIN_1	0.782217	0.0127322
g__Megasphaera.s__uncultured_bacterium	GOBP_NEGATIVE_REGULATION_OF_ALPHA_BETA_T_CELL_PROLIFERATION	0.425763	0.253214
g__Megasphaera.s__uncultured_bacterium	GOBP_TOLL_LIKE_RECEPTOR_2_SIGNALING_PATHWAY	0.841625	0.00444222
g__Megasphaera.s__uncultured_bacterium	GOBP_CELLULAR_RESPONSE_TO_CORTICOSTEROID_STIMULUS	0.504975	0.165574
g__Megasphaera.s__uncultured_bacterium	GOBP_ONE_CARBON_METABOLIC_PROCESS	-0.138621	0.722087
g__Megasphaera.s__uncultured_bacterium	GOBP_POSITIVE_REGULATION_OF_INSULIN_SECRETION_INVOLVED_IN_CELLULAR_RESPONSE_TO_GLUCOSE_STIMULUS	0.425763	0.253214
g__Megasphaera.s__uncultured_bacterium	GOBP_RESPONSE_TO_PROSTAGLANDIN	-0.0693103	0.859366
g__Megasphaera.s__uncultured_bacterium	GOBP_REGULATION_OF_POTASSIUM_ION_TRANSMEMBRANE_TRANSPORTER_ACTIVITY	0.0990148	0.79993
g__Megasphaera.s__uncultured_bacterium	GOBP_NEGATIVE_REGULATION_OF_VIRAL_LIFE_CYCLE	0.633694	0.0668818
g__Megasphaera.s__uncultured_bacterium	GOBP_REGULATION_OF_MEMBRANE_INVAGINATION	0.841625	0.00444222
g__Megasphaera.s__uncultured_bacterium	GOBP_NEGATIVE_REGULATION_OF_INTERLEUKIN_1_PRODUCTION	0.841625	0.00444222
g__Megasphaera.s__uncultured_bacterium	GOBP_REGULATION_OF_GLUCOCORTICOID_SECRETION	0.386158	0.304641
g__Megasphaera.s__uncultured_bacterium	GOBP_MUCUS_SECRETION	-0.0297044	0.939531
g__Megasphaera.s__uncultured_bacterium	GOBP_NEGATIVE_REGULATION_OF_CD4_POSITIVE_ALPHA_BETA_T_CELL_PROLIFERATION	0.425763	0.253214
g__Megasphaera.s__uncultured_bacterium	GOBP_REGULATION_OF_CALCIUM_ION_IMPORT	0.287143	0.453753
g__Megasphaera.s__uncultured_bacterium	GOBP_POSITIVE_REGULATION_OF_REACTIVE_OXYGEN_SPECIES_METABOLIC_PROCESS	0.475271	0.196023
g__Megasphaera.s__uncultured_bacterium	GOBP_REGULATION_OF_B_CELL_APOPTOTIC_PROCESS	0.574286	0.105832
g__Megasphaera.s__uncultured_bacterium	GOBP_OUTER_MITOCHONDRIAL_MEMBRANE_ORGANIZATION	0.207931	0.591373
g__Megasphaera.s__uncultured_bacterium	GOBP_CELLULAR_RESPONSE_TO_LIPOPROTEIN_PARTICLE_STIMULUS	0.752512	0.0193012
g__Megasphaera.s__uncultured_bacterium	GOBP_NUCLEOSIDE_MONOPHOSPHATE_CATABOLIC_PROCESS	0.703005	0.0346443
g__Megasphaera.s__uncultured_bacterium	GOBP_REGULATION_OF_TOLL_LIKE_RECEPTOR_4_SIGNALING_PATHWAY	0.841625	0.00444222
g__Megasphaera.s__uncultured_bacterium	GOBP_REGULATION_OF_PRESYNAPTIC_CYTOSOLIC_CALCIUM_ION_CONCENTRATION	0.465369	0.206819
g__Megasphaera.s__uncultured_bacterium	GOBP_REGULATION_OF_LYMPHOCYTE_CHEMOTAXIS	0.762414	0.0169081
g__Megasphaera.s__uncultured_bacterium	GOBP_RIBONUCLEOSIDE_MONOPHOSPHATE_CATABOLIC_PROCESS	0.703005	0.0346443
g__Megasphaera.s__uncultured_bacterium	GOBP_CELLULAR_RESPONSE_TO_INTERFERON_GAMMA	0.821822	0.00657343
g__Megasphaera.s__uncultured_bacterium	GOBP_POSITIVE_REGULATION_OF_LYMPHOCYTE_CHEMOTAXIS	0.821822	0.00657343
g__Megasphaera.s__uncultured_bacterium	GOBP_POSITIVE_REGULATION_OF_CD4_POSITIVE_ALPHA_BETA_T_CELL_DIFFERENTIATION	0.841625	0.00444222
g__Megasphaera.s__uncultured_bacterium	GOBP_POSITIVE_REGULATION_OF_HOMOTYPIC_CELL_CELL_ADHESION	0.564384	0.113407
g__Megasphaera.s__uncultured_bacterium	GOBP_NEGATIVE_REGULATION_OF_MACROPHAGE_MIGRATION	0.821822	0.00657343
g__Megasphaera.s__uncultured_bacterium	GOBP_CARBOHYDRATE_TRANSMEMBRANE_TRANSPORT	0.168325	0.665085
g__Megasphaera.s__uncultured_bacterium	GOBP_THROMBIN_ACTIVATED_RECEPTOR_SIGNALING_PATHWAY	0.257438	0.503659
g__Megasphaera.s__uncultured_bacterium	GOBP_SUPEROXIDE_ANION_GENERATION	0.475271	0.196023
g__Megasphaera.s__uncultured_bacterium	GOBP_NEGATIVE_REGULATION_OF_JUN_KINASE_ACTIVITY	0.821822	0.00657343
g__Megasphaera.s__uncultured_bacterium	GOBP_MESODERMAL_CELL_DIFFERENTIATION	0.326749	0.390767
g__Megasphaera.s__uncultured_bacterium	GOBP_PEPTIDYL_PROLINE_HYDROXYLATION	0.554483	0.121299
g__Megasphaera.s__uncultured_bacterium	GOBP_RESPONSE_TO_CHEMOKINE	0.782217	0.0127322
g__Megasphaera.s__uncultured_bacterium	GOBP_REGULATION_OF_MYELOID_LEUKOCYTE_MEDIATED_IMMUNITY	0.821822	0.00657343
g__Megasphaera.s__uncultured_bacterium	GOBP_VERY_LOW_DENSITY_LIPOPROTEIN_PARTICLE_ASSEMBLY	0.217832	0.57341
g__Megasphaera.s__uncultured_bacterium	GOBP_LONG_CHAIN_FATTY_ACID_IMPORT_ACROSS_PLASMA_MEMBRANE	0.138621	0.722087
g__Megasphaera.s__uncultured_bacterium	GOBP_RESPONSE_TO_GRAVITY	0.703005	0.0346443
g__Megasphaera.s__uncultured_bacterium	GOBP_RESPONSE_TO_ANGIOTENSIN	0.396059	0.291321
g__Megasphaera.s__uncultured_bacterium	GOBP_SUPEROXIDE_METABOLIC_PROCESS	0.475271	0.196023
g__Megasphaera.s__uncultured_bacterium	GOBP_RESPONSE_TO_TUMOR_NECROSIS_FACTOR	0.821822	0.00657343
g__Megasphaera.s__uncultured_bacterium	GOBP_DETECTION_OF_TEMPERATURE_STIMULUS_INVOLVED_IN_SENSORY_PERCEPTION_OF_PAIN	0.821822	0.00657343
g__Megasphaera.s__uncultured_bacterium	GOBP_NK_T_CELL_ACTIVATION	0.772315	0.0147213
g__Megasphaera.s__uncultured_bacterium	GOBP_DETECTION_OF_STIMULUS_INVOLVED_IN_SENSORY_PERCEPTION_OF_PAIN	0.841625	0.00444222
g__Megasphaera.s__uncultured_bacterium	GOBP_REGULATION_OF_POSITIVE_CHEMOTAXIS	0.554483	0.121299
g__Megasphaera.s__uncultured_bacterium	GOBP_CORTICAL_ACTIN_CYTOSKELETON_ORGANIZATION	0.772315	0.0147213
g__Megasphaera.s__uncultured_bacterium	GOBP_PEROXISOME_PROLIFERATOR_ACTIVATED_RECEPTOR_SIGNALING_PATHWAY	0.287143	0.453753
g__Megasphaera.s__uncultured_bacterium	GOBP_NEGATIVE_REGULATION_OF_CYSTEINE_TYPE_ENDOPEPTIDASE_ACTIVITY	0.396059	0.291321
g__Megasphaera.s__uncultured_bacterium	GOBP_ENTRY_INTO_HOST	0.772315	0.0147213
g__Megasphaera.s__uncultured_bacterium	GOBP_POSITIVE_REGULATION_OF_PROTEIN_SECRETION	0.297044	0.437614
g__Megasphaera.s__uncultured_bacterium	GOBP_CELLULAR_RESPONSE_TO_LOW_DENSITY_LIPOPROTEIN_PARTICLE_STIMULUS	0.643596	0.0614394
g__Megasphaera.s__uncultured_bacterium	GOBP_POSITIVE_REGULATION_OF_NEUROINFLAMMATORY_RESPONSE	0.693103	0.0384415
g__Megasphaera.s__uncultured_bacterium	GOBP_HOMOTYPIC_CELL_CELL_ADHESION	0.435665	0.241137
g__Megasphaera.s__uncultured_bacterium	GOBP_REGULATION_OF_CARDIAC_MUSCLE_ADAPTATION	0.465369	0.206819
g__Megasphaera.s__uncultured_bacterium	GOBP_RESPONSE_TO_INTERFERON_GAMMA	0.821822	0.00657343
g__Megasphaera.s__uncultured_bacterium	GOBP_POSITIVE_REGULATION_OF_CALCIUM_ION_IMPORT	0.316847	0.406115
g__Megasphaera.s__uncultured_bacterium	GOBP_POSITIVE_REGULATION_OF_VIRAL_LIFE_CYCLE	0.40596	0.278308
g__Megasphaera.s__uncultured_bacterium	GOBP_DETECTION_OF_TEMPERATURE_STIMULUS_INVOLVED_IN_SENSORY_PERCEPTION	0.821822	0.00657343
g__Megasphaera.s__uncultured_bacterium	GOBP_MYELOID_CELL_ACTIVATION_INVOLVED_IN_IMMUNE_RESPONSE	0.782217	0.0127322
g__Megasphaera.s__uncultured_bacterium	GOBP_RESPONSE_TO_MINERALOCORTICOID	0.495074	0.1754
g__Megasphaera.s__uncultured_bacterium	GOBP_NATURAL_KILLER_CELL_CHEMOTAXIS	0.821822	0.00657343
g__Megasphaera.s__uncultured_bacterium	GOBP_NEUTROPHIL_MEDIATED_KILLING_OF_SYMBIONT_CELL	-0.227734	0.55565
g__Megasphaera.s__uncultured_bacterium	GOBP_POSITIVE_REGULATION_OF_GLYCOPROTEIN_METABOLIC_PROCESS	0.564384	0.113407
g__Megasphaera.s__uncultured_bacterium	GOBP_POSITIVE_REGULATION_OF_NUCLEOTIDE_BIOSYNTHETIC_PROCESS	-0.0297044	0.939531
g__Megasphaera.s__uncultured_bacterium	GOBP_POSITIVE_REGULATION_OF_CD4_POSITIVE_ALPHA_BETA_T_CELL_ACTIVATION	0.821822	0.00657343
g__Megasphaera.s__uncultured_bacterium	GOBP_REACTIVE_NITROGEN_SPECIES_METABOLIC_PROCESS	0.841625	0.00444222
g__Megasphaera.s__uncultured_bacterium	GOBP_REGULATION_OF_UNSATURATED_FATTY_ACID_BIOSYNTHETIC_PROCESS	0.33665	0.375695
g__Megasphaera.s__uncultured_bacterium	GOBP_POSITIVE_REGULATION_OF_COLD_INDUCED_THERMOGENESIS	0.376256	0.318262
g__Megasphaera.s__uncultured_bacterium	GOBP_IMMUNOLOGICAL_MEMORY_PROCESS	0.60399	0.0849842
g__Megasphaera.s__uncultured_bacterium	GOBP_POSITIVE_REGULATION_OF_INTEGRIN_ACTIVATION	0.40596	0.278308
g__Megasphaera.s__uncultured_bacterium	GOBP_NEGATIVE_REGULATION_OF_NERVOUS_SYSTEM_PROCESS	0.554483	0.121299
g__Megasphaera.s__uncultured_bacterium	GOBP_RESPONSE_TO_GLUCAGON	-0.188128	0.627873
g__Megasphaera.s__uncultured_bacterium	GOBP_POSITIVE_REGULATION_OF_GUANYLATE_CYCLASE_ACTIVITY	-0.138621	0.722087
g__Megasphaera.s__uncultured_bacterium	GOBP_IMMUNOLOGICAL_MEMORY_FORMATION_PROCESS	0.60399	0.0849842
g__Megasphaera.s__uncultured_bacterium	GOBP_RESPONSE_TO_CADMIUM_ION	0.158424	0.683936
g__Megasphaera.s__uncultured_bacterium	GOBP_RELAXATION_OF_MUSCLE	0.564384	0.113407
g__Megasphaera.s__uncultured_bacterium	GOBP_NEGATIVE_REGULATION_OF_B_CELL_APOPTOTIC_PROCESS	0.346552	0.360904
g__Megasphaera.s__uncultured_bacterium	GOBP_REGULATION_OF_PROTEIN_EXPORT_FROM_NUCLEUS	0.386158	0.304641
g__Megasphaera.s__uncultured_bacterium	GOBP_CELLULAR_RESPONSE_TO_PROSTAGLANDIN_STIMULUS	0.0396059	0.919421
g__Megasphaera.s__uncultured_bacterium	GOBP_DETECTION_OF_TEMPERATURE_STIMULUS	0.841625	0.00444222
g__Megasphaera.s__uncultured_bacterium	GOBP_POSITIVE_REGULATION_OF_PLATELET_AGGREGATION	0.495074	0.1754
g__Megasphaera.s__uncultured_bacterium	GOBP_INTERLEUKIN_6_MEDIATED_SIGNALING_PATHWAY	0.495074	0.1754
g__Megasphaera.s__uncultured_bacterium	GOBP_REGULATION_OF_ACTIN_FILAMENT_BASED_MOVEMENT	0.148522	0.70294
g__Megasphaera.s__uncultured_bacterium	GOBP_AMMONIUM_TRANSMEMBRANE_TRANSPORT	0.574286	0.105832
g__Megasphaera.s__uncultured_bacterium	GOBP_CELLULAR_RESPONSE_TO_ALDEHYDE	0.0297044	0.939531
g__Megasphaera.s__uncultured_bacterium	GOBP_HYPEROSMOTIC_RESPONSE	0.297044	0.437614
g__Megasphaera.s__uncultured_bacterium	GOBP_REGULATION_OF_T_CELL_DIFFERENTIATION_IN_THYMUS	0.703005	0.0346443
g__Megasphaera.s__uncultured_bacterium	GOBP_NEUTROPHIL_MIGRATION	0.782217	0.0127322
g__Megasphaera.s__uncultured_bacterium	GOBP_POSITIVE_REGULATION_OF_LIPID_TRANSPORT	0.40596	0.278308
g__Megasphaera.s__uncultured_bacterium	GOBP_RESPONSE_TO_INTERLEUKIN_1	0.6733	0.0468199
g__Megasphaera.s__uncultured_bacterium	GOBP_REGULATION_OF_FC_RECEPTOR_MEDIATED_STIMULATORY_SIGNALING_PATHWAY	0.772315	0.0147213
g__Megasphaera.s__uncultured_bacterium	GOBP_POSITIVE_REGULATION_OF_AMYLOID_PRECURSOR_PROTEIN_CATABOLIC_PROCESS	0.544581	0.12951
g__Megasphaera.s__uncultured_bacterium	GOBP_MALE_SEX_DETERMINATION	0.306946	0.421732
g__Megasphaera.s__uncultured_bacterium	GOBP_NEGATIVE_REGULATION_OF_PEPTIDYL_TYROSINE_PHOSPHORYLATION	0.396059	0.291321
g__Megasphaera.s__uncultured_bacterium	GOBP_SENSORY_PERCEPTION_OF_TEMPERATURE_STIMULUS	0.732709	0.0247393
g__Megasphaera.s__uncultured_bacterium	GOBP_NEGATIVE_REGULATION_OF_TOLL_LIKE_RECEPTOR_4_SIGNALING_PATHWAY	0.703005	0.0346443
g__Megasphaera.s__uncultured_bacterium	GOBP_REGULATION_OF_VIRAL_ENTRY_INTO_HOST_CELL	0.495074	0.1754
g__Megasphaera.s__uncultured_bacterium	GOBP_POSITIVE_REGULATION_OF_TYROSINE_PHOSPHORYLATION_OF_STAT_PROTEIN	0.772315	0.0147213
g__Megasphaera.s__uncultured_bacterium	GOBP_EPITHELIAL_CELL_PROLIFERATION_INVOLVED_IN_LUNG_MORPHOGENESIS	-0.118818	0.760776
g__Megasphaera.s__uncultured_bacterium	GOBP_KERATINOCYTE_MIGRATION	0.40596	0.278308
g__Megasphaera.s__uncultured_bacterium	GOBP_NEGATIVE_REGULATION_OF_BEHAVIOR	0.772315	0.0147213
g__Megasphaera.s__uncultured_bacterium	GOBP_PHOSPHATIDYLCHOLINE_CATABOLIC_PROCESS	0.821822	0.00657343
g__Megasphaera.s__uncultured_bacterium	GOBP_NEGATIVE_REGULATION_OF_SMOOTH_MUSCLE_CONTRACTION	0.782217	0.0127322
g__Megasphaera.s__uncultured_bacterium	GOBP_ESTABLISHMENT_OF_LYMPHOCYTE_POLARITY	0.782217	0.0127322
g__Megasphaera.s__uncultured_bacterium	GOBP_CELLULAR_RESPONSE_TO_REACTIVE_OXYGEN_SPECIES	0.415862	0.265605
g__Megasphaera.s__uncultured_bacterium	GOBP_EPIDERMIS_MORPHOGENESIS	0.346552	0.360904
g__Megasphaera.s__uncultured_bacterium	GOBP_CELL_KILLING	0.841625	0.00444222
g__Megasphaera.s__uncultured_bacterium	GOBP_GRANULOCYTE_MIGRATION	0.782217	0.0127322
g__Megasphaera.s__uncultured_bacterium	GOBP_T_CELL_CHEMOTAXIS	0.821822	0.00657343
g__Megasphaera.s__uncultured_bacterium	GOBP_CELLULAR_RESPONSE_TO_MINERALOCORTICOID_STIMULUS	0.158424	0.683936
g__Megasphaera.s__uncultured_bacterium	GOBP_PHOSPHATIDYLCHOLINE_METABOLIC_PROCESS	0.287143	0.453753
g__Megasphaera.s__uncultured_bacterium	GOBP_CYTOKINE_PRODUCTION_INVOLVED_IN_INFLAMMATORY_RESPONSE	0.841625	0.00444222
g__Megasphaera.s__uncultured_bacterium	GOBP_POSITIVE_REGULATION_OF_ERBB_SIGNALING_PATHWAY	0.207931	0.591373
g__Megasphaera.s__uncultured_bacterium	GOBP_ACTIN_CROSSLINK_FORMATION	0.188128	0.627873
g__Megasphaera.s__uncultured_bacterium	GOBP_VESTIBULOCOCHLEAR_NERVE_DEVELOPMENT	0.841625	0.00444222
g__Megasphaera.s__uncultured_bacterium	GOBP_CELLULAR_RESPONSE_TO_HYDROGEN_PEROXIDE	0.346552	0.360904
g__Megasphaera.s__uncultured_bacterium	GOBP_PURINE_NUCLEOSIDE_MONOPHOSPHATE_CATABOLIC_PROCESS	0.544581	0.12951
g__Megasphaera.s__uncultured_bacterium	GOBP_REGULATION_OF_RESPONSE_TO_TUMOR_CELL	0.841625	0.00444222
g__Megasphaera.s__uncultured_bacterium	GOBP_CELL_DIFFERENTIATION_INVOLVED_IN_EMBRYONIC_PLACENTA_DEVELOPMENT	0.247537	0.520767
g__Megasphaera.s__uncultured_bacterium	GOBP_POSITIVE_REGULATION_OF_NUCLEOTIDE_METABOLIC_PROCESS	-0.0297044	0.939531
g__Megasphaera.s__uncultured_bacterium	GOBP_SYNAPTIC_TRANSMISSION_GABAERGIC	0.0792118	0.839472
g__Megasphaera.s__uncultured_bacterium	GOBP_REGULATION_OF_PLASMA_LIPOPROTEIN_PARTICLE_LEVELS	0.435665	0.241137
g__Megasphaera.s__uncultured_bacterium	GOBP_CELLULAR_RESPONSE_TO_DEXAMETHASONE_STIMULUS	0.683202	0.0424979
g__Megasphaera.s__uncultured_bacterium	GOBP_LEUKOCYTE_CHEMOTAXIS	0.782217	0.0127322
g__Megasphaera.s__uncultured_bacterium	GOBP_CARBOHYDRATE_TRANSPORT	-0.118818	0.760776
g__Megasphaera.s__uncultured_bacterium	GOBP_POSITIVE_REGULATION_OF_GRANULOCYTE_MACROPHAGE_COLONY_STIMULATING_FACTOR_PRODUCTION	0.138621	0.722087
g__Megasphaera.s__uncultured_bacterium	GOBP_RESPONSE_TO_ORGANOPHOSPHORUS	0.297044	0.437614
g__Megasphaera.s__uncultured_bacterium	GOBP_NADH_REGENERATION	0.227734	0.55565
g__Megasphaera.s__uncultured_bacterium	GOBP_POSITIVE_REGULATION_OF_NITRIC_OXIDE_METABOLIC_PROCESS	0.613891	0.0786499
g__Megasphaera.s__uncultured_bacterium	GOBP_RESPONSE_TO_INTERLEUKIN_17	0.821822	0.00657343
g__Megasphaera.s__uncultured_bacterium	GOBP_ERK1_AND_ERK2_CASCADE	0.643596	0.0614394
g__Megasphaera.s__uncultured_bacterium	GOBP_DEOXYRIBONUCLEOSIDE_MONOPHOSPHATE_CATABOLIC_PROCESS	0.564384	0.113407
g__Megasphaera.s__uncultured_bacterium	GOBP_NEUTROPHIL_CHEMOTAXIS	0.762414	0.0169081
g__Megasphaera.s__uncultured_bacterium	GOBP_DEFENSE_RESPONSE_TO_FUNGUS	0.386158	0.304641
g__Megasphaera.s__uncultured_bacterium	GOBP_POSITIVE_REGULATION_OF_RIG_I_SIGNALING_PATHWAY	0.60399	0.0849842
g__Megasphaera.s__uncultured_bacterium	GOBP_NEGATIVE_REGULATION_BY_HOST_OF_VIRAL_TRANSCRIPTION	0.821822	0.00657343
g__Megasphaera.s__uncultured_bacterium	GOBP_REGULATION_OF_ERBB_SIGNALING_PATHWAY	0.207931	0.591373
g__Megasphaera.s__uncultured_bacterium	GOBP_MOTOR_BEHAVIOR	0.524778	0.146896
g__Megasphaera.s__uncultured_bacterium	GOBP_NEGATIVE_REGULATION_OF_MUSCLE_CONTRACTION	0.60399	0.0849842
g__Megasphaera.s__uncultured_bacterium	GOBP_POSITIVE_REGULATION_OF_BONE_RESORPTION	0.128719	0.741369
g__Megasphaera.s__uncultured_bacterium	GOBP_POSITIVE_REGULATION_OF_LEUKOCYTE_CHEMOTAXIS	0.762414	0.0169081
g__Megasphaera.s__uncultured_bacterium	GOBP_RESPONSE_TO_CORTICOSTEROID	0.60399	0.0849842
g__Megasphaera.s__uncultured_bacterium	GOBP_FLUID_TRANSPORT	-0.33665	0.375695
g__Megasphaera.s__uncultured_bacterium	GOBP_REGULATION_OF_NEUTROPHIL_CHEMOTAXIS	0.782217	0.0127322
g__Megasphaera.s__uncultured_bacterium	GOBP_DECIDUALIZATION	0.346552	0.360904
g__Megasphaera.s__uncultured_bacterium	GOBP_DEFENSE_RESPONSE_TO_GRAM_NEGATIVE_BACTERIUM	0.237635	0.5381
g__Megasphaera.s__uncultured_bacterium	GOBP_RESPIRATORY_BURST	0.841625	0.00444222
g__Megasphaera.s__uncultured_bacterium	GOBP_NEGATIVE_REGULATION_OF_LEUKOCYTE_CHEMOTAXIS	0.782217	0.0127322
g__Megasphaera.s__uncultured_bacterium	GOBP_REGULATION_OF_HOMOTYPIC_CELL_CELL_ADHESION	0.60399	0.0849842
g__Megasphaera.s__uncultured_bacterium	GOBP_REGULATION_OF_MIRNA_METABOLIC_PROCESS	0.207931	0.591373
g__Megasphaera.s__uncultured_bacterium	GOBP_POSITIVE_REGULATION_OF_UBIQUITIN_PROTEIN_LIGASE_ACTIVITY	0.138621	0.722087
g__Megasphaera.s__uncultured_bacterium	GOBP_DENDRITIC_SPINE_MAINTENANCE	0.683202	0.0424979
g__Megasphaera.s__uncultured_bacterium	GOBP_NEGATIVE_REGULATION_OF_ANOIKIS	0.188128	0.627873
g__Megasphaera.s__uncultured_bacterium	GOBP_POSITIVE_REGULATION_OF_NATURAL_KILLER_CELL_PROLIFERATION	0.821822	0.00657343
g__Megasphaera.s__uncultured_bacterium	GOBP_POLYOL_BIOSYNTHETIC_PROCESS	0.683202	0.0424979
g__Megasphaera.s__uncultured_bacterium	GOBP_POSITIVE_REGULATION_OF_VOLTAGE_GATED_POTASSIUM_CHANNEL_ACTIVITY	0.366355	0.332183
g__Megasphaera.s__uncultured_bacterium	GOBP_NEGATIVE_REGULATION_OF_HORMONE_SECRETION	-0.118818	0.760776
g__Megasphaera.s__uncultured_bacterium	GOBP_REGULATION_OF_GRANULOCYTE_CHEMOTAXIS	0.782217	0.0127322
g__Megasphaera.s__uncultured_bacterium	GOBP_NEGATIVE_REGULATION_OF_STEROL_TRANSPORT	0.0297044	0.939531
g__Megasphaera.s__uncultured_bacterium	GOBP_PROTEIN_KINASE_C_ACTIVATING_G_PROTEIN_COUPLED_RECEPTOR_SIGNALING_PATHWAY	0.148522	0.70294
g__Megasphaera.s__uncultured_bacterium	GOBP_LONG_CHAIN_FATTY_ACID_TRANSPORT	-0.188128	0.627873
g__Megasphaera.s__uncultured_bacterium	GOBP_T_CELL_ACTIVATION_INVOLVED_IN_IMMUNE_RESPONSE	0.782217	0.0127322
g__Megasphaera.s__uncultured_bacterium	GOBP_DEFENSE_RESPONSE_TO_BACTERIUM	0.60399	0.0849842
g__Megasphaera.s__uncultured_bacterium	GOBP_NEGATIVE_REGULATION_OF_RESPONSE_TO_CYTOKINE_STIMULUS	0.782217	0.0127322
g__Megasphaera.s__uncultured_bacterium	GOBP_NEGATIVE_REGULATION_OF_CHOLESTEROL_STORAGE	0.703005	0.0346443
g__Megasphaera.s__uncultured_bacterium	GOBP_NEGATIVE_REGULATION_OF_MUSCLE_ADAPTATION	0.40596	0.278308
g__Megasphaera.s__uncultured_bacterium	GOBP_POSITIVE_REGULATION_OF_CALCIUM_MEDIATED_SIGNALING	0.821822	0.00657343
g__Megasphaera.s__uncultured_bacterium	GOBP_POSITIVE_REGULATION_OF_ACTIVATED_T_CELL_PROLIFERATION	0.435665	0.241137
g__Megasphaera.s__uncultured_bacterium	GOBP_FATTY_ACID_TRANSMEMBRANE_TRANSPORT	0.0495074	0.89935
g__Megasphaera.s__uncultured_bacterium	GOBP_L_GLUTAMATE_IMPORT_ACROSS_PLASMA_MEMBRANE	0.821822	0.00657343
g__Megasphaera.s__uncultured_bacterium	GOBP_PURINE_CONTAINING_COMPOUND_CATABOLIC_PROCESS	0.0792118	0.839472
g__Megasphaera.s__uncultured_bacterium	GOBP_NEGATIVE_REGULATION_OF_LYMPHOCYTE_MIGRATION	0.316847	0.406115
g__Megasphaera.s__uncultured_bacterium	GOBP_REGULATION_OF_LEUKOCYTE_CHEMOTAXIS	0.762414	0.0169081
g__Megasphaera.s__uncultured_bacterium	GOBP_POSITIVE_REGULATION_OF_FAT_CELL_DIFFERENTIATION	0.297044	0.437614
g__Megasphaera.s__uncultured_bacterium	GOBP_MAINTENANCE_OF_BLOOD_BRAIN_BARRIER	-0.00990148	0.979831
g__Megasphaera.s__uncultured_bacterium	GOBP_POSITIVE_REGULATION_OF_SYNAPTIC_TRANSMISSION_GABAERGIC	0.0693103	0.859366
g__Megasphaera.s__uncultured_bacterium	GOBP_MIRNA_METABOLIC_PROCESS	0.33665	0.375695
g__Megasphaera.s__uncultured_bacterium	GOBP_POSITIVE_REGULATION_OF_WOUND_HEALING	0.188128	0.627873
g__Megasphaera.s__uncultured_bacterium	GOBP_LABYRINTHINE_LAYER_DEVELOPMENT	0.0990148	0.79993
g__Megasphaera.s__uncultured_bacterium	GOBP_INTRINSIC_APOPTOTIC_SIGNALING_PATHWAY_IN_RESPONSE_TO_OXIDATIVE_STRESS	0.633694	0.0668818
g__Megasphaera.s__uncultured_bacterium	GOBP_MONOCYTE_CHEMOTAXIS	0.782217	0.0127322
g__Megasphaera.s__uncultured_bacterium	GOBP_CELLULAR_RESPONSE_TO_MACROPHAGE_COLONY_STIMULATING_FACTOR_STIMULUS	0.821822	0.00657343
g__Megasphaera.s__uncultured_bacterium	GOBP_GRANULOCYTE_CHEMOTAXIS	0.762414	0.0169081
g__Megasphaera.s__uncultured_bacterium	GOBP_INSULIN_METABOLIC_PROCESS	0.683202	0.0424979
g__Lachnospiracea_incertae_sedis.s__Eubacterium_ramulus	GOBP_POLYOL_TRANSMEMBRANE_TRANSPORT	0.864531	0.00263237
g__Lachnospiracea_incertae_sedis.s__Eubacterium_ramulus	GOBP_POSITIVE_REGULATION_OF_LEUKOCYTE_DEGRANULATION	0.678064	0.0447072
g__Lachnospiracea_incertae_sedis.s__Eubacterium_ramulus	GOBP_NEUTROPHIL_DEGRANULATION	0.711967	0.0314253
g__Lachnospiracea_incertae_sedis.s__Eubacterium_ramulus	GOBP_NEUTROPHIL_ACTIVATION_INVOLVED_IN_IMMUNE_RESPONSE	0.64416	0.0611379
g__Lachnospiracea_incertae_sedis.s__Eubacterium_ramulus	GOBP_NEUTROPHIL_MEDIATED_IMMUNITY	0.711967	0.0314253
g__Lachnospiracea_incertae_sedis.s__Eubacterium_ramulus	GOBP_REGULATION_OF_FAT_CELL_PROLIFERATION	0.525499	0.14624
g__Lachnospiracea_incertae_sedis.s__Eubacterium_ramulus	GOBP_POSITIVE_REGULATION_OF_GRANULOCYTE_CHEMOTAXIS	0.711967	0.0314253
g__Lachnospiracea_incertae_sedis.s__Eubacterium_ramulus	GOBP_REGULATION_OF_RESTING_MEMBRANE_POTENTIAL	0.457693	0.215412
g__Lachnospiracea_incertae_sedis.s__Eubacterium_ramulus	GOBP_REGULATION_OF_DOPAMINERGIC_NEURON_DIFFERENTIATION	0.695015	0.0376883
g__Lachnospiracea_incertae_sedis.s__Eubacterium_ramulus	GOBP_DOPAMINERGIC_NEURON_DIFFERENTIATION	0.508548	0.162109
g__Lachnospiracea_incertae_sedis.s__Eubacterium_ramulus	GOBP_REGULATION_OF_HETEROTYPIC_CELL_CELL_ADHESION	0.525499	0.14624
g__Lachnospiracea_incertae_sedis.s__Eubacterium_ramulus	GOBP_NEGATIVE_REGULATION_OF_CHEMOKINE_PRODUCTION	0.728918	0.0258836
g__Lachnospiracea_incertae_sedis.s__Eubacterium_ramulus	GOBP_LABYRINTHINE_LAYER_MORPHOGENESIS	0.678064	0.0447072
g__Lachnospiracea_incertae_sedis.s__Eubacterium_ramulus	GOBP_CELL_CELL_ADHESION_INVOLVED_IN_GASTRULATION	0.627209	0.0706052
g__Lachnospiracea_incertae_sedis.s__Eubacterium_ramulus	GOBP_UDP_N_ACETYLGLUCOSAMINE_METABOLIC_PROCESS	0.542451	0.131319
g__Lachnospiracea_incertae_sedis.s__Eubacterium_ramulus	GOBP_GRANULOCYTE_ACTIVATION	0.711967	0.0314253
g__Lachnospiracea_incertae_sedis.s__Eubacterium_ramulus	GOBP_CELLULAR_HYPOTONIC_RESPONSE	0.74587	0.0210263
g__Lachnospiracea_incertae_sedis.s__Eubacterium_ramulus	GOBP_PSEUDOPODIUM_ORGANIZATION	0.271225	0.480225
g__Lachnospiracea_incertae_sedis.s__Eubacterium_ramulus	GOBP_CELLULAR_RESPONSE_TO_GLUCAGON_STIMULUS	0.74587	0.0210263
g__Lachnospiracea_incertae_sedis.s__Eubacterium_ramulus	GOBP_NEGATIVE_REGULATION_OF_STRESS_ACTIVATED_PROTEIN_KINASE_SIGNALING_CASCADE	0.74587	0.0210263
g__Lachnospiracea_incertae_sedis.s__Eubacterium_ramulus	GOBP_KILLING_OF_CELLS_OF_ANOTHER_ORGANISM	0.389887	0.299589
g__Lachnospiracea_incertae_sedis.s__Eubacterium_ramulus	GOBP_HYPOTONIC_RESPONSE	0.661112	0.052514
g__Lachnospiracea_incertae_sedis.s__Eubacterium_ramulus	GOBP_EMBRYONIC_PLACENTA_MORPHOGENESIS	0.576354	0.10429
g__Lachnospiracea_incertae_sedis.s__Eubacterium_ramulus	GOBP_REGULATION_OF_RELAXATION_OF_MUSCLE	0.508548	0.162109
g__Lachnospiracea_incertae_sedis.s__Eubacterium_ramulus	GOBP_REGULATION_OF_SUPEROXIDE_METABOLIC_PROCESS	0.440741	0.235069
g__Lachnospiracea_incertae_sedis.s__Eubacterium_ramulus	GOBP_RESPONSE_TO_PROSTAGLANDIN_E	0.440741	0.235069
g__Lachnospiracea_incertae_sedis.s__Eubacterium_ramulus	GOBP_CELLULAR_RESPONSE_TO_OSMOTIC_STRESS	0.813676	0.00762197
g__Lachnospiracea_incertae_sedis.s__Eubacterium_ramulus	GOBP_RESPONSE_TO_ALDOSTERONE	0.355983	0.34708
g__Lachnospiracea_incertae_sedis.s__Eubacterium_ramulus	GOBP_REGULATION_OF_SUPEROXIDE_ANION_GENERATION	0.406838	0.27717
g__Lachnospiracea_incertae_sedis.s__Eubacterium_ramulus	GOBP_HETEROTYPIC_CELL_CELL_ADHESION	0.728918	0.0258836
g__Lachnospiracea_incertae_sedis.s__Eubacterium_ramulus	GOBP_REGULATION_OF_PLASMA_MEMBRANE_ORGANIZATION	0.779773	0.0132052
g__Lachnospiracea_incertae_sedis.s__Eubacterium_ramulus	GOBP_POSITIVE_REGULATION_OF_MYELOID_LEUKOCYTE_MEDIATED_IMMUNITY	0.576354	0.10429
g__Lachnospiracea_incertae_sedis.s__Eubacterium_ramulus	GOBP_POSITIVE_REGULATION_OF_POTASSIUM_ION_TRANSMEMBRANE_TRANSPORTER_ACTIVITY	0.42379	0.255659
g__Lachnospiracea_incertae_sedis.s__Eubacterium_ramulus	GOBP_MAGNESIUM_ION_HOMEOSTASIS	0.661112	0.052514
g__Lachnospiracea_incertae_sedis.s__Eubacterium_ramulus	GOBP_NEGATIVE_REGULATION_OF_CELL_FATE_COMMITMENT	0.355983	0.34708
g__Lachnospiracea_incertae_sedis.s__Eubacterium_ramulus	GOBP_POSITIVE_REGULATION_OF_T_HELPER_CELL_DIFFERENTIATION	0.779773	0.0132052
g__Lachnospiracea_incertae_sedis.s__Eubacterium_ramulus	GOBP_ANTIMICROBIAL_HUMORAL_IMMUNE_RESPONSE_MEDIATED_BY_ANTIMICROBIAL_PEPTIDE	0.254274	0.509102
g__Lachnospiracea_incertae_sedis.s__Eubacterium_ramulus	GOBP_REGULATION_OF_INTEGRIN_ACTIVATION	0.64416	0.0611379
g__Lachnospiracea_incertae_sedis.s__Eubacterium_ramulus	GOBP_NATURAL_KILLER_CELL_MEDIATED_IMMUNE_RESPONSE_TO_TUMOR_CELL	0.610257	0.0809397
g__Lachnospiracea_incertae_sedis.s__Eubacterium_ramulus	GOBP_POSITIVE_REGULATION_OF_PSEUDOPODIUM_ASSEMBLY	0.288177	0.452056
g__Lachnospiracea_incertae_sedis.s__Eubacterium_ramulus	GOBP_NEGATIVE_REGULATION_OF_CYTOKINE_PRODUCTION_INVOLVED_IN_INFLAMMATORY_RESPONSE	0.542451	0.131319
g__Lachnospiracea_incertae_sedis.s__Eubacterium_ramulus	GOBP_B_CELL_APOPTOTIC_PROCESS	0.695015	0.0376883
g__Lachnospiracea_incertae_sedis.s__Eubacterium_ramulus	GOBP_AMINO_SUGAR_BIOSYNTHETIC_PROCESS	0.491596	0.178927
g__Lachnospiracea_incertae_sedis.s__Eubacterium_ramulus	GOBP_EOSINOPHIL_MIGRATION	0.593306	0.092162
g__Lachnospiracea_incertae_sedis.s__Eubacterium_ramulus	GOBP_BRANCHING_INVOLVED_IN_LABYRINTHINE_LAYER_MORPHOGENESIS	0.627209	0.0706052
g__Lachnospiracea_incertae_sedis.s__Eubacterium_ramulus	GOBP_REGULATION_OF_BIOLOGICAL_PROCESS_INVOLVED_IN_SYMBIOTIC_INTERACTION	0.695015	0.0376883
g__Lachnospiracea_incertae_sedis.s__Eubacterium_ramulus	GOBP_RESPONSE_TO_OSMOTIC_STRESS	0.74587	0.0210263
g__Lachnospiracea_incertae_sedis.s__Eubacterium_ramulus	GOBP_NEGATIVE_REGULATION_OF_GLUCOSE_TRANSMEMBRANE_TRANSPORT	0.661112	0.052514
g__Lachnospiracea_incertae_sedis.s__Eubacterium_ramulus	GOBP_MESODERMAL_CELL_FATE_SPECIFICATION	0.355983	0.34708
g__Lachnospiracea_incertae_sedis.s__Eubacterium_ramulus	GOBP_NUCLEOBASE_TRANSPORT	0.525499	0.14624
g__Lachnospiracea_incertae_sedis.s__Eubacterium_ramulus	GOBP_POSITIVE_REGULATION_OF_STEROID_HORMONE_SECRETION	0.42379	0.255659
g__Lachnospiracea_incertae_sedis.s__Eubacterium_ramulus	GOBP_POSITIVE_REGULATION_OF_T_CELL_DIFFERENTIATION_IN_THYMUS	0.830628	0.00555542
g__Lachnospiracea_incertae_sedis.s__Eubacterium_ramulus	GOBP_NEGATIVE_REGULATION_OF_JNK_CASCADE	0.695015	0.0376883
g__Lachnospiracea_incertae_sedis.s__Eubacterium_ramulus	GOBP_NEGATIVE_REGULATION_OF_BONE_MINERALIZATION	0.305129	0.424627
g__Lachnospiracea_incertae_sedis.s__Eubacterium_ramulus	GOBP_CELL_CELL_JUNCTION_MAINTENANCE	0.186467	0.630967
g__Lachnospiracea_incertae_sedis.s__Eubacterium_ramulus	GOBP_REGULATION_OF_LEUKOCYTE_DEGRANULATION	0.525499	0.14624
g__Lachnospiracea_incertae_sedis.s__Eubacterium_ramulus	GOBP_PURINE_NUCLEOBASE_METABOLIC_PROCESS	0.728918	0.0258836
g__Lachnospiracea_incertae_sedis.s__Eubacterium_ramulus	GOBP_MIDBRAIN_DOPAMINERGIC_NEURON_DIFFERENTIATION	0.372935	0.322899
g__Lachnospiracea_incertae_sedis.s__Eubacterium_ramulus	GOBP_POSITIVE_REGULATION_OF_CELL_ADHESION_MEDIATED_BY_INTEGRIN	0.339032	0.372112
g__Lachnospiracea_incertae_sedis.s__Eubacterium_ramulus	GOBP_ANTIMICROBIAL_HUMORAL_RESPONSE	0.288177	0.452056
g__Lachnospiracea_incertae_sedis.s__Eubacterium_ramulus	GOBP_DEFENSE_RESPONSE_TO_GRAM_POSITIVE_BACTERIUM	0.474644	0.196696
g__Lachnospiracea_incertae_sedis.s__Eubacterium_ramulus	GOBP_REGULATION_OF_NEUTROPHIL_ACTIVATION	0.576354	0.10429
g__Lachnospiracea_incertae_sedis.s__Eubacterium_ramulus	GOBP_POSITIVE_REGULATION_OF_MIRNA_METABOLIC_PROCESS	0.695015	0.0376883
g__Lachnospiracea_incertae_sedis.s__Eubacterium_ramulus	GOBP_NEGATIVE_REGULATION_OF_MAPK_CASCADE	0.728918	0.0258836
g__Lachnospiracea_incertae_sedis.s__Eubacterium_ramulus	GOBP_MYELIN_MAINTENANCE	0.457693	0.215412
g__Lachnospiracea_incertae_sedis.s__Eubacterium_ramulus	GOBP_REGULATION_OF_NK_T_CELL_ACTIVATION	0.695015	0.0376883
g__Lachnospiracea_incertae_sedis.s__Eubacterium_ramulus	GOBP_MYELOID_LEUKOCYTE_MEDIATED_IMMUNITY	0.627209	0.0706052
g__Lachnospiracea_incertae_sedis.s__Eubacterium_ramulus	GOBP_NEGATIVE_REGULATION_OF_DIGESTIVE_SYSTEM_PROCESS	0.627209	0.0706052
g__Lachnospiracea_incertae_sedis.s__Eubacterium_ramulus	GOBP_PHOSPHATIDYLSERINE_METABOLIC_PROCESS	0.610257	0.0809397
g__Lachnospiracea_incertae_sedis.s__Eubacterium_ramulus	GOBP_REGULATION_OF_FEEDING_BEHAVIOR	0.525499	0.14624
g__Lachnospiracea_incertae_sedis.s__Eubacterium_ramulus	GOBP_INTERCELLULAR_TRANSPORT	0.508548	0.162109
g__Lachnospiracea_incertae_sedis.s__Eubacterium_ramulus	GOBP_NEGATIVE_REGULATION_OF_VIRAL_ENTRY_INTO_HOST_CELL	0.491596	0.178927
g__Lachnospiracea_incertae_sedis.s__Eubacterium_ramulus	GOBP_CELLULAR_HYPEROSMOTIC_RESPONSE	0.695015	0.0376883
g__Lachnospiracea_incertae_sedis.s__Eubacterium_ramulus	GOBP_ACTIN_FILAMENT_SEVERING	0.678064	0.0447072
g__Lachnospiracea_incertae_sedis.s__Eubacterium_ramulus	GOBP_REGULATION_OF_TOLL_LIKE_RECEPTOR_2_SIGNALING_PATHWAY	0.728918	0.0258836
g__Lachnospiracea_incertae_sedis.s__Eubacterium_ramulus	GOBP_FRUCTOSE_6_PHOSPHATE_METABOLIC_PROCESS	0.847579	0.00390855
g__Lachnospiracea_incertae_sedis.s__Eubacterium_ramulus	GOBP_EOSINOPHIL_CHEMOTAXIS	0.593306	0.092162
g__Lachnospiracea_incertae_sedis.s__Eubacterium_ramulus	GOBP_NEGATIVE_REGULATION_OF_ERK1_AND_ERK2_CASCADE	0.542451	0.131319
g__Lachnospiracea_incertae_sedis.s__Eubacterium_ramulus	GOBP_NEGATIVE_REGULATION_OF_ALCOHOL_BIOSYNTHETIC_PROCESS	0.728918	0.0258836
g__Lachnospiracea_incertae_sedis.s__Eubacterium_ramulus	GOBP_POSITIVE_REGULATION_OF_NEUTROPHIL_MIGRATION	0.593306	0.092162
g__Lachnospiracea_incertae_sedis.s__Eubacterium_ramulus	GOBP_RESPONSE_TO_INTERLEUKIN_6	0.406838	0.27717
g__Lachnospiracea_incertae_sedis.s__Eubacterium_ramulus	GOBP_CELLULAR_RESPONSE_TO_KETONE	0.42379	0.255659
g__Lachnospiracea_incertae_sedis.s__Eubacterium_ramulus	GOBP_FAT_CELL_PROLIFERATION	0.305129	0.424627
g__Lachnospiracea_incertae_sedis.s__Eubacterium_ramulus	GOBP_LEUKOCYTE_DEGRANULATION	0.576354	0.10429
g__Lachnospiracea_incertae_sedis.s__Eubacterium_ramulus	GOBP_POSITIVE_REGULATION_OF_MIRNA_TRANSCRIPTION	0.627209	0.0706052
g__Lachnospiracea_incertae_sedis.s__Eubacterium_ramulus	GOBP_NEGATIVE_REGULATION_OF_GLUCOSE_IMPORT	0.661112	0.052514
g__Lachnospiracea_incertae_sedis.s__Eubacterium_ramulus	GOBP_POSITIVE_REGULATION_OF_PHOSPHATASE_ACTIVITY	0.74587	0.0210263
g__Lachnospiracea_incertae_sedis.s__Eubacterium_ramulus	GOBP_REGULATION_OF_STEROID_HORMONE_SECRETION	0.32208	0.39797
g__Lachnospiracea_incertae_sedis.s__Eubacterium_ramulus	GOBP_LYMPHOCYTE_CHEMOTAXIS	0.593306	0.092162
g__Lachnospiracea_incertae_sedis.s__Eubacterium_ramulus	GOBP_CELLULAR_RESPONSE_TO_TESTOSTERONE_STIMULUS	0.457693	0.215412
g__Lachnospiracea_incertae_sedis.s__Eubacterium_ramulus	GOBP_CELLULAR_RESPONSE_TO_PROSTAGLANDIN_E_STIMULUS	0.355983	0.34708
g__Lachnospiracea_incertae_sedis.s__Eubacterium_ramulus	GOBP_REGULATION_OF_PHOSPHATIDYLCHOLINE_METABOLIC_PROCESS	0.779773	0.0132052
g__Lachnospiracea_incertae_sedis.s__Eubacterium_ramulus	GOBP_WATER_TRANSPORT	0.610257	0.0809397
g__Lachnospiracea_incertae_sedis.s__Eubacterium_ramulus	GOBP_GRANULOCYTE_MACROPHAGE_COLONY_STIMULATING_FACTOR_PRODUCTION	0.728918	0.0258836
g__Lachnospiracea_incertae_sedis.s__Eubacterium_ramulus	GOBP_MESODERMAL_CELL_FATE_COMMITMENT	0.355983	0.34708
g__Lachnospiracea_incertae_sedis.s__Eubacterium_ramulus	GOBP_NEGATIVE_REGULATION_OF_LIPID_LOCALIZATION	0.542451	0.131319
g__Lachnospiracea_incertae_sedis.s__Eubacterium_ramulus	GOBP_CELLULAR_RESPONSE_TO_OXIDISED_LOW_DENSITY_LIPOPROTEIN_PARTICLE_STIMULUS	0.813676	0.00762197
g__Lachnospiracea_incertae_sedis.s__Eubacterium_ramulus	GOBP_CELLULAR_RESPONSE_TO_INTERLEUKIN_1	0.491596	0.178927
g__Lachnospiracea_incertae_sedis.s__Eubacterium_ramulus	GOBP_NEGATIVE_REGULATION_OF_ALPHA_BETA_T_CELL_PROLIFERATION	0.559402	0.117338
g__Lachnospiracea_incertae_sedis.s__Eubacterium_ramulus	GOBP_TOLL_LIKE_RECEPTOR_2_SIGNALING_PATHWAY	0.525499	0.14624
g__Lachnospiracea_incertae_sedis.s__Eubacterium_ramulus	GOBP_CELLULAR_RESPONSE_TO_CORTICOSTEROID_STIMULUS	0.525499	0.14624
g__Lachnospiracea_incertae_sedis.s__Eubacterium_ramulus	GOBP_ONE_CARBON_METABOLIC_PROCESS	0.372935	0.322899
g__Lachnospiracea_incertae_sedis.s__Eubacterium_ramulus	GOBP_POSITIVE_REGULATION_OF_INSULIN_SECRETION_INVOLVED_IN_CELLULAR_RESPONSE_TO_GLUCOSE_STIMULUS	0.627209	0.0706052
g__Lachnospiracea_incertae_sedis.s__Eubacterium_ramulus	GOBP_RESPONSE_TO_PROSTAGLANDIN	0.288177	0.452056
g__Lachnospiracea_incertae_sedis.s__Eubacterium_ramulus	GOBP_REGULATION_OF_POTASSIUM_ION_TRANSMEMBRANE_TRANSPORTER_ACTIVITY	0.32208	0.39797
g__Lachnospiracea_incertae_sedis.s__Eubacterium_ramulus	GOBP_NEGATIVE_REGULATION_OF_VIRAL_LIFE_CYCLE	0.42379	0.255659
g__Lachnospiracea_incertae_sedis.s__Eubacterium_ramulus	GOBP_REGULATION_OF_MEMBRANE_INVAGINATION	0.627209	0.0706052
g__Lachnospiracea_incertae_sedis.s__Eubacterium_ramulus	GOBP_NEGATIVE_REGULATION_OF_INTERLEUKIN_1_PRODUCTION	0.728918	0.0258836
g__Lachnospiracea_incertae_sedis.s__Eubacterium_ramulus	GOBP_REGULATION_OF_GLUCOCORTICOID_SECRETION	0.32208	0.39797
g__Lachnospiracea_incertae_sedis.s__Eubacterium_ramulus	GOBP_MUCUS_SECRETION	0.372935	0.322899
g__Lachnospiracea_incertae_sedis.s__Eubacterium_ramulus	GOBP_NEGATIVE_REGULATION_OF_CD4_POSITIVE_ALPHA_BETA_T_CELL_PROLIFERATION	0.559402	0.117338
g__Lachnospiracea_incertae_sedis.s__Eubacterium_ramulus	GOBP_REGULATION_OF_CALCIUM_ION_IMPORT	0.186467	0.630967
g__Lachnospiracea_incertae_sedis.s__Eubacterium_ramulus	GOBP_POSITIVE_REGULATION_OF_REACTIVE_OXYGEN_SPECIES_METABOLIC_PROCESS	0.796725	0.0101563
g__Lachnospiracea_incertae_sedis.s__Eubacterium_ramulus	GOBP_REGULATION_OF_B_CELL_APOPTOTIC_PROCESS	0.474644	0.196696
g__Lachnospiracea_incertae_sedis.s__Eubacterium_ramulus	GOBP_OUTER_MITOCHONDRIAL_MEMBRANE_ORGANIZATION	0.42379	0.255659
g__Lachnospiracea_incertae_sedis.s__Eubacterium_ramulus	GOBP_CELLULAR_RESPONSE_TO_LIPOPROTEIN_PARTICLE_STIMULUS	0.779773	0.0132052
g__Lachnospiracea_incertae_sedis.s__Eubacterium_ramulus	GOBP_NUCLEOSIDE_MONOPHOSPHATE_CATABOLIC_PROCESS	0.796725	0.0101563
g__Lachnospiracea_incertae_sedis.s__Eubacterium_ramulus	GOBP_REGULATION_OF_TOLL_LIKE_RECEPTOR_4_SIGNALING_PATHWAY	0.627209	0.0706052
g__Lachnospiracea_incertae_sedis.s__Eubacterium_ramulus	GOBP_REGULATION_OF_PRESYNAPTIC_CYTOSOLIC_CALCIUM_ION_CONCENTRATION	0.406838	0.27717
g__Lachnospiracea_incertae_sedis.s__Eubacterium_ramulus	GOBP_REGULATION_OF_LYMPHOCYTE_CHEMOTAXIS	0.525499	0.14624
g__Lachnospiracea_incertae_sedis.s__Eubacterium_ramulus	GOBP_RIBONUCLEOSIDE_MONOPHOSPHATE_CATABOLIC_PROCESS	0.847579	0.00390855
g__Lachnospiracea_incertae_sedis.s__Eubacterium_ramulus	GOBP_CELLULAR_RESPONSE_TO_INTERFERON_GAMMA	0.64416	0.0611379
g__Lachnospiracea_incertae_sedis.s__Eubacterium_ramulus	GOBP_POSITIVE_REGULATION_OF_LYMPHOCYTE_CHEMOTAXIS	0.661112	0.052514
g__Lachnospiracea_incertae_sedis.s__Eubacterium_ramulus	GOBP_POSITIVE_REGULATION_OF_CD4_POSITIVE_ALPHA_BETA_T_CELL_DIFFERENTIATION	0.576354	0.10429
g__Lachnospiracea_incertae_sedis.s__Eubacterium_ramulus	GOBP_POSITIVE_REGULATION_OF_HOMOTYPIC_CELL_CELL_ADHESION	0.491596	0.178927
g__Lachnospiracea_incertae_sedis.s__Eubacterium_ramulus	GOBP_NEGATIVE_REGULATION_OF_MACROPHAGE_MIGRATION	0.576354	0.10429
g__Lachnospiracea_incertae_sedis.s__Eubacterium_ramulus	GOBP_CARBOHYDRATE_TRANSMEMBRANE_TRANSPORT	0.559402	0.117338
g__Lachnospiracea_incertae_sedis.s__Eubacterium_ramulus	GOBP_THROMBIN_ACTIVATED_RECEPTOR_SIGNALING_PATHWAY	0.762821	0.016814
g__Lachnospiracea_incertae_sedis.s__Eubacterium_ramulus	GOBP_SUPEROXIDE_ANION_GENERATION	0.64416	0.0611379
g__Lachnospiracea_incertae_sedis.s__Eubacterium_ramulus	GOBP_NEGATIVE_REGULATION_OF_JUN_KINASE_ACTIVITY	0.576354	0.10429
g__Lachnospiracea_incertae_sedis.s__Eubacterium_ramulus	GOBP_MESODERMAL_CELL_DIFFERENTIATION	0.271225	0.480225
g__Lachnospiracea_incertae_sedis.s__Eubacterium_ramulus	GOBP_PEPTIDYL_PROLINE_HYDROXYLATION	0.474644	0.196696
g__Lachnospiracea_incertae_sedis.s__Eubacterium_ramulus	GOBP_RESPONSE_TO_CHEMOKINE	0.593306	0.092162
g__Lachnospiracea_incertae_sedis.s__Eubacterium_ramulus	GOBP_REGULATION_OF_MYELOID_LEUKOCYTE_MEDIATED_IMMUNITY	0.474644	0.196696
g__Lachnospiracea_incertae_sedis.s__Eubacterium_ramulus	GOBP_VERY_LOW_DENSITY_LIPOPROTEIN_PARTICLE_ASSEMBLY	0.32208	0.39797
g__Lachnospiracea_incertae_sedis.s__Eubacterium_ramulus	GOBP_LONG_CHAIN_FATTY_ACID_IMPORT_ACROSS_PLASMA_MEMBRANE	0.203419	0.599623
g__Lachnospiracea_incertae_sedis.s__Eubacterium_ramulus	GOBP_RESPONSE_TO_GRAVITY	0.508548	0.162109
g__Lachnospiracea_incertae_sedis.s__Eubacterium_ramulus	GOBP_RESPONSE_TO_ANGIOTENSIN	0.406838	0.27717
g__Lachnospiracea_incertae_sedis.s__Eubacterium_ramulus	GOBP_SUPEROXIDE_METABOLIC_PROCESS	0.593306	0.092162
g__Lachnospiracea_incertae_sedis.s__Eubacterium_ramulus	GOBP_RESPONSE_TO_TUMOR_NECROSIS_FACTOR	0.678064	0.0447072
g__Lachnospiracea_incertae_sedis.s__Eubacterium_ramulus	GOBP_DETECTION_OF_TEMPERATURE_STIMULUS_INVOLVED_IN_SENSORY_PERCEPTION_OF_PAIN	0.389887	0.299589
g__Lachnospiracea_incertae_sedis.s__Eubacterium_ramulus	GOBP_NK_T_CELL_ACTIVATION	0.678064	0.0447072
g__Lachnospiracea_incertae_sedis.s__Eubacterium_ramulus	GOBP_DETECTION_OF_STIMULUS_INVOLVED_IN_SENSORY_PERCEPTION_OF_PAIN	0.42379	0.255659
g__Lachnospiracea_incertae_sedis.s__Eubacterium_ramulus	GOBP_REGULATION_OF_POSITIVE_CHEMOTAXIS	0.355983	0.34708
g__Lachnospiracea_incertae_sedis.s__Eubacterium_ramulus	GOBP_CORTICAL_ACTIN_CYTOSKELETON_ORGANIZATION	0.42379	0.255659
g__Lachnospiracea_incertae_sedis.s__Eubacterium_ramulus	GOBP_PEROXISOME_PROLIFERATOR_ACTIVATED_RECEPTOR_SIGNALING_PATHWAY	0.389887	0.299589
g__Lachnospiracea_incertae_sedis.s__Eubacterium_ramulus	GOBP_NEGATIVE_REGULATION_OF_CYSTEINE_TYPE_ENDOPEPTIDASE_ACTIVITY	0.508548	0.162109
g__Lachnospiracea_incertae_sedis.s__Eubacterium_ramulus	GOBP_ENTRY_INTO_HOST	0.474644	0.196696
g__Lachnospiracea_incertae_sedis.s__Eubacterium_ramulus	GOBP_POSITIVE_REGULATION_OF_PROTEIN_SECRETION	0.678064	0.0447072
g__Lachnospiracea_incertae_sedis.s__Eubacterium_ramulus	GOBP_CELLULAR_RESPONSE_TO_LOW_DENSITY_LIPOPROTEIN_PARTICLE_STIMULUS	0.440741	0.235069
g__Lachnospiracea_incertae_sedis.s__Eubacterium_ramulus	GOBP_POSITIVE_REGULATION_OF_NEUROINFLAMMATORY_RESPONSE	0.627209	0.0706052
g__Lachnospiracea_incertae_sedis.s__Eubacterium_ramulus	GOBP_HOMOTYPIC_CELL_CELL_ADHESION	0.593306	0.092162
g__Lachnospiracea_incertae_sedis.s__Eubacterium_ramulus	GOBP_REGULATION_OF_CARDIAC_MUSCLE_ADAPTATION	0.796725	0.0101563
g__Lachnospiracea_incertae_sedis.s__Eubacterium_ramulus	GOBP_RESPONSE_TO_INTERFERON_GAMMA	0.64416	0.0611379
g__Lachnospiracea_incertae_sedis.s__Eubacterium_ramulus	GOBP_POSITIVE_REGULATION_OF_CALCIUM_ION_IMPORT	0.135613	0.727931
g__Lachnospiracea_incertae_sedis.s__Eubacterium_ramulus	GOBP_POSITIVE_REGULATION_OF_VIRAL_LIFE_CYCLE	0.305129	0.424627
g__Lachnospiracea_incertae_sedis.s__Eubacterium_ramulus	GOBP_DETECTION_OF_TEMPERATURE_STIMULUS_INVOLVED_IN_SENSORY_PERCEPTION	0.389887	0.299589
g__Lachnospiracea_incertae_sedis.s__Eubacterium_ramulus	GOBP_MYELOID_CELL_ACTIVATION_INVOLVED_IN_IMMUNE_RESPONSE	0.491596	0.178927
g__Lachnospiracea_incertae_sedis.s__Eubacterium_ramulus	GOBP_RESPONSE_TO_MINERALOCORTICOID	0.237322	0.538651
g__Lachnospiracea_incertae_sedis.s__Eubacterium_ramulus	GOBP_NATURAL_KILLER_CELL_CHEMOTAXIS	0.661112	0.052514
g__Lachnospiracea_incertae_sedis.s__Eubacterium_ramulus	GOBP_NEUTROPHIL_MEDIATED_KILLING_OF_SYMBIONT_CELL	0.372935	0.322899
g__Lachnospiracea_incertae_sedis.s__Eubacterium_ramulus	GOBP_POSITIVE_REGULATION_OF_GLYCOPROTEIN_METABOLIC_PROCESS	0.389887	0.299589
g__Lachnospiracea_incertae_sedis.s__Eubacterium_ramulus	GOBP_POSITIVE_REGULATION_OF_NUCLEOTIDE_BIOSYNTHETIC_PROCESS	0.372935	0.322899
g__Lachnospiracea_incertae_sedis.s__Eubacterium_ramulus	GOBP_POSITIVE_REGULATION_OF_CD4_POSITIVE_ALPHA_BETA_T_CELL_ACTIVATION	0.474644	0.196696
g__Lachnospiracea_incertae_sedis.s__Eubacterium_ramulus	GOBP_REACTIVE_NITROGEN_SPECIES_METABOLIC_PROCESS	0.728918	0.0258836
g__Lachnospiracea_incertae_sedis.s__Eubacterium_ramulus	GOBP_REGULATION_OF_UNSATURATED_FATTY_ACID_BIOSYNTHETIC_PROCESS	0.576354	0.10429
g__Lachnospiracea_incertae_sedis.s__Eubacterium_ramulus	GOBP_POSITIVE_REGULATION_OF_COLD_INDUCED_THERMOGENESIS	0.661112	0.052514
g__Lachnospiracea_incertae_sedis.s__Eubacterium_ramulus	GOBP_IMMUNOLOGICAL_MEMORY_PROCESS	0.305129	0.424627
g__Lachnospiracea_incertae_sedis.s__Eubacterium_ramulus	GOBP_POSITIVE_REGULATION_OF_INTEGRIN_ACTIVATION	0.440741	0.235069
g__Lachnospiracea_incertae_sedis.s__Eubacterium_ramulus	GOBP_NEGATIVE_REGULATION_OF_NERVOUS_SYSTEM_PROCESS	0.728918	0.0258836
g__Lachnospiracea_incertae_sedis.s__Eubacterium_ramulus	GOBP_RESPONSE_TO_GLUCAGON	0.610257	0.0809397
g__Lachnospiracea_incertae_sedis.s__Eubacterium_ramulus	GOBP_POSITIVE_REGULATION_OF_GUANYLATE_CYCLASE_ACTIVITY	0.254274	0.509102
g__Lachnospiracea_incertae_sedis.s__Eubacterium_ramulus	GOBP_IMMUNOLOGICAL_MEMORY_FORMATION_PROCESS	0.305129	0.424627
g__Lachnospiracea_incertae_sedis.s__Eubacterium_ramulus	GOBP_RESPONSE_TO_CADMIUM_ION	0.32208	0.39797
g__Lachnospiracea_incertae_sedis.s__Eubacterium_ramulus	GOBP_RELAXATION_OF_MUSCLE	0.457693	0.215412
g__Lachnospiracea_incertae_sedis.s__Eubacterium_ramulus	GOBP_NEGATIVE_REGULATION_OF_B_CELL_APOPTOTIC_PROCESS	0.42379	0.255659
g__Lachnospiracea_incertae_sedis.s__Eubacterium_ramulus	GOBP_REGULATION_OF_PROTEIN_EXPORT_FROM_NUCLEUS	0.830628	0.00555542
g__Lachnospiracea_incertae_sedis.s__Eubacterium_ramulus	GOBP_CELLULAR_RESPONSE_TO_PROSTAGLANDIN_STIMULUS	0.372935	0.322899
g__Lachnospiracea_incertae_sedis.s__Eubacterium_ramulus	GOBP_DETECTION_OF_TEMPERATURE_STIMULUS	0.42379	0.255659
g__Lachnospiracea_incertae_sedis.s__Eubacterium_ramulus	GOBP_POSITIVE_REGULATION_OF_PLATELET_AGGREGATION	0.339032	0.372112
g__Lachnospiracea_incertae_sedis.s__Eubacterium_ramulus	GOBP_INTERLEUKIN_6_MEDIATED_SIGNALING_PATHWAY	0.508548	0.162109
g__Lachnospiracea_incertae_sedis.s__Eubacterium_ramulus	GOBP_REGULATION_OF_ACTIN_FILAMENT_BASED_MOVEMENT	0.32208	0.39797
g__Lachnospiracea_incertae_sedis.s__Eubacterium_ramulus	GOBP_AMMONIUM_TRANSMEMBRANE_TRANSPORT	0.355983	0.34708
g__Lachnospiracea_incertae_sedis.s__Eubacterium_ramulus	GOBP_CELLULAR_RESPONSE_TO_ALDEHYDE	0.0678064	0.862394
g__Lachnospiracea_incertae_sedis.s__Eubacterium_ramulus	GOBP_HYPEROSMOTIC_RESPONSE	0.372935	0.322899
g__Lachnospiracea_incertae_sedis.s__Eubacterium_ramulus	GOBP_REGULATION_OF_T_CELL_DIFFERENTIATION_IN_THYMUS	0.847579	0.00390855
g__Lachnospiracea_incertae_sedis.s__Eubacterium_ramulus	GOBP_NEUTROPHIL_MIGRATION	0.593306	0.092162
g__Lachnospiracea_incertae_sedis.s__Eubacterium_ramulus	GOBP_POSITIVE_REGULATION_OF_LIPID_TRANSPORT	0.711967	0.0314253
g__Lachnospiracea_incertae_sedis.s__Eubacterium_ramulus	GOBP_RESPONSE_TO_INTERLEUKIN_1	0.457693	0.215412
g__Lachnospiracea_incertae_sedis.s__Eubacterium_ramulus	GOBP_REGULATION_OF_FC_RECEPTOR_MEDIATED_STIMULATORY_SIGNALING_PATHWAY	0.728918	0.0258836
g__Lachnospiracea_incertae_sedis.s__Eubacterium_ramulus	GOBP_POSITIVE_REGULATION_OF_AMYLOID_PRECURSOR_PROTEIN_CATABOLIC_PROCESS	0.932337	0.000248221
g__Lachnospiracea_incertae_sedis.s__Eubacterium_ramulus	GOBP_MALE_SEX_DETERMINATION	0.355983	0.34708
g__Lachnospiracea_incertae_sedis.s__Eubacterium_ramulus	GOBP_NEGATIVE_REGULATION_OF_PEPTIDYL_TYROSINE_PHOSPHORYLATION	0.406838	0.27717
g__Lachnospiracea_incertae_sedis.s__Eubacterium_ramulus	GOBP_SENSORY_PERCEPTION_OF_TEMPERATURE_STIMULUS	0.406838	0.27717
g__Lachnospiracea_incertae_sedis.s__Eubacterium_ramulus	GOBP_NEGATIVE_REGULATION_OF_TOLL_LIKE_RECEPTOR_4_SIGNALING_PATHWAY	0.406838	0.27717
g__Lachnospiracea_incertae_sedis.s__Eubacterium_ramulus	GOBP_REGULATION_OF_VIRAL_ENTRY_INTO_HOST_CELL	0.542451	0.131319
g__Lachnospiracea_incertae_sedis.s__Eubacterium_ramulus	GOBP_POSITIVE_REGULATION_OF_TYROSINE_PHOSPHORYLATION_OF_STAT_PROTEIN	0.779773	0.0132052
g__Lachnospiracea_incertae_sedis.s__Eubacterium_ramulus	GOBP_EPITHELIAL_CELL_PROLIFERATION_INVOLVED_IN_LUNG_MORPHOGENESIS	0.0847579	0.828363
g__Lachnospiracea_incertae_sedis.s__Eubacterium_ramulus	GOBP_KERATINOCYTE_MIGRATION	0.711967	0.0314253
g__Lachnospiracea_incertae_sedis.s__Eubacterium_ramulus	GOBP_NEGATIVE_REGULATION_OF_BEHAVIOR	0.32208	0.39797
g__Lachnospiracea_incertae_sedis.s__Eubacterium_ramulus	GOBP_PHOSPHATIDYLCHOLINE_CATABOLIC_PROCESS	0.576354	0.10429
g__Lachnospiracea_incertae_sedis.s__Eubacterium_ramulus	GOBP_NEGATIVE_REGULATION_OF_SMOOTH_MUSCLE_CONTRACTION	0.593306	0.092162
g__Lachnospiracea_incertae_sedis.s__Eubacterium_ramulus	GOBP_ESTABLISHMENT_OF_LYMPHOCYTE_POLARITY	0.288177	0.452056
g__Lachnospiracea_incertae_sedis.s__Eubacterium_ramulus	GOBP_CELLULAR_RESPONSE_TO_REACTIVE_OXYGEN_SPECIES	0.593306	0.092162
g__Lachnospiracea_incertae_sedis.s__Eubacterium_ramulus	GOBP_EPIDERMIS_MORPHOGENESIS	0.254274	0.509102
g__Lachnospiracea_incertae_sedis.s__Eubacterium_ramulus	GOBP_CELL_KILLING	0.627209	0.0706052
g__Lachnospiracea_incertae_sedis.s__Eubacterium_ramulus	GOBP_GRANULOCYTE_MIGRATION	0.593306	0.092162
g__Lachnospiracea_incertae_sedis.s__Eubacterium_ramulus	GOBP_T_CELL_CHEMOTAXIS	0.64416	0.0611379
g__Lachnospiracea_incertae_sedis.s__Eubacterium_ramulus	GOBP_CELLULAR_RESPONSE_TO_MINERALOCORTICOID_STIMULUS	0.220371	0.568838
g__Lachnospiracea_incertae_sedis.s__Eubacterium_ramulus	GOBP_PHOSPHATIDYLCHOLINE_METABOLIC_PROCESS	0.728918	0.0258836
g__Lachnospiracea_incertae_sedis.s__Eubacterium_ramulus	GOBP_CYTOKINE_PRODUCTION_INVOLVED_IN_INFLAMMATORY_RESPONSE	0.627209	0.0706052
g__Lachnospiracea_incertae_sedis.s__Eubacterium_ramulus	GOBP_POSITIVE_REGULATION_OF_ERBB_SIGNALING_PATHWAY	0.695015	0.0376883
g__Lachnospiracea_incertae_sedis.s__Eubacterium_ramulus	GOBP_ACTIN_CROSSLINK_FORMATION	0.305129	0.424627
g__Lachnospiracea_incertae_sedis.s__Eubacterium_ramulus	GOBP_VESTIBULOCOCHLEAR_NERVE_DEVELOPMENT	0.42379	0.255659
g__Lachnospiracea_incertae_sedis.s__Eubacterium_ramulus	GOBP_CELLULAR_RESPONSE_TO_HYDROGEN_PEROXIDE	0.762821	0.016814
g__Lachnospiracea_incertae_sedis.s__Eubacterium_ramulus	GOBP_PURINE_NUCLEOSIDE_MONOPHOSPHATE_CATABOLIC_PROCESS	0.932337	0.000248221
g__Lachnospiracea_incertae_sedis.s__Eubacterium_ramulus	GOBP_REGULATION_OF_RESPONSE_TO_TUMOR_CELL	0.593306	0.092162
g__Lachnospiracea_incertae_sedis.s__Eubacterium_ramulus	GOBP_CELL_DIFFERENTIATION_INVOLVED_IN_EMBRYONIC_PLACENTA_DEVELOPMENT	0.406838	0.27717
g__Lachnospiracea_incertae_sedis.s__Eubacterium_ramulus	GOBP_POSITIVE_REGULATION_OF_NUCLEOTIDE_METABOLIC_PROCESS	0.372935	0.322899
g__Lachnospiracea_incertae_sedis.s__Eubacterium_ramulus	GOBP_SYNAPTIC_TRANSMISSION_GABAERGIC	0.559402	0.117338
g__Lachnospiracea_incertae_sedis.s__Eubacterium_ramulus	GOBP_REGULATION_OF_PLASMA_LIPOPROTEIN_PARTICLE_LEVELS	0.389887	0.299589
g__Lachnospiracea_incertae_sedis.s__Eubacterium_ramulus	GOBP_CELLULAR_RESPONSE_TO_DEXAMETHASONE_STIMULUS	0.339032	0.372112
g__Lachnospiracea_incertae_sedis.s__Eubacterium_ramulus	GOBP_LEUKOCYTE_CHEMOTAXIS	0.593306	0.092162
g__Lachnospiracea_incertae_sedis.s__Eubacterium_ramulus	GOBP_CARBOHYDRATE_TRANSPORT	0.491596	0.178927
g__Lachnospiracea_incertae_sedis.s__Eubacterium_ramulus	GOBP_POSITIVE_REGULATION_OF_GRANULOCYTE_MACROPHAGE_COLONY_STIMULATING_FACTOR_PRODUCTION	0.542451	0.131319
g__Lachnospiracea_incertae_sedis.s__Eubacterium_ramulus	GOBP_RESPONSE_TO_ORGANOPHOSPHORUS	0.525499	0.14624
g__Lachnospiracea_incertae_sedis.s__Eubacterium_ramulus	GOBP_NADH_REGENERATION	0.491596	0.178927
g__Lachnospiracea_incertae_sedis.s__Eubacterium_ramulus	GOBP_POSITIVE_REGULATION_OF_NITRIC_OXIDE_METABOLIC_PROCESS	0.847579	0.00390855
g__Lachnospiracea_incertae_sedis.s__Eubacterium_ramulus	GOBP_RESPONSE_TO_INTERLEUKIN_17	0.695015	0.0376883
g__Lachnospiracea_incertae_sedis.s__Eubacterium_ramulus	GOBP_ERK1_AND_ERK2_CASCADE	0.339032	0.372112
g__Lachnospiracea_incertae_sedis.s__Eubacterium_ramulus	GOBP_DEOXYRIBONUCLEOSIDE_MONOPHOSPHATE_CATABOLIC_PROCESS	0.678064	0.0447072
g__Lachnospiracea_incertae_sedis.s__Eubacterium_ramulus	GOBP_NEUTROPHIL_CHEMOTAXIS	0.559402	0.117338
g__Lachnospiracea_incertae_sedis.s__Eubacterium_ramulus	GOBP_DEFENSE_RESPONSE_TO_FUNGUS	0.32208	0.39797
g__Lachnospiracea_incertae_sedis.s__Eubacterium_ramulus	GOBP_POSITIVE_REGULATION_OF_RIG_I_SIGNALING_PATHWAY	0.305129	0.424627
g__Lachnospiracea_incertae_sedis.s__Eubacterium_ramulus	GOBP_NEGATIVE_REGULATION_BY_HOST_OF_VIRAL_TRANSCRIPTION	0.661112	0.052514
g__Lachnospiracea_incertae_sedis.s__Eubacterium_ramulus	GOBP_REGULATION_OF_ERBB_SIGNALING_PATHWAY	0.74587	0.0210263
g__Lachnospiracea_incertae_sedis.s__Eubacterium_ramulus	GOBP_MOTOR_BEHAVIOR	0.796725	0.0101563
g__Lachnospiracea_incertae_sedis.s__Eubacterium_ramulus	GOBP_NEGATIVE_REGULATION_OF_MUSCLE_CONTRACTION	0.661112	0.052514
g__Lachnospiracea_incertae_sedis.s__Eubacterium_ramulus	GOBP_POSITIVE_REGULATION_OF_BONE_RESORPTION	0.457693	0.215412
g__Lachnospiracea_incertae_sedis.s__Eubacterium_ramulus	GOBP_POSITIVE_REGULATION_OF_LEUKOCYTE_CHEMOTAXIS	0.457693	0.215412
g__Lachnospiracea_incertae_sedis.s__Eubacterium_ramulus	GOBP_RESPONSE_TO_CORTICOSTEROID	0.305129	0.424627
g__Lachnospiracea_incertae_sedis.s__Eubacterium_ramulus	GOBP_FLUID_TRANSPORT	0.254274	0.509102
g__Lachnospiracea_incertae_sedis.s__Eubacterium_ramulus	GOBP_REGULATION_OF_NEUTROPHIL_CHEMOTAXIS	0.508548	0.162109
g__Lachnospiracea_incertae_sedis.s__Eubacterium_ramulus	GOBP_DECIDUALIZATION	0.305129	0.424627
g__Lachnospiracea_incertae_sedis.s__Eubacterium_ramulus	GOBP_DEFENSE_RESPONSE_TO_GRAM_NEGATIVE_BACTERIUM	0.389887	0.299589
g__Lachnospiracea_incertae_sedis.s__Eubacterium_ramulus	GOBP_RESPIRATORY_BURST	0.779773	0.0132052
g__Lachnospiracea_incertae_sedis.s__Eubacterium_ramulus	GOBP_NEGATIVE_REGULATION_OF_LEUKOCYTE_CHEMOTAXIS	0.593306	0.092162
g__Lachnospiracea_incertae_sedis.s__Eubacterium_ramulus	GOBP_REGULATION_OF_HOMOTYPIC_CELL_CELL_ADHESION	0.508548	0.162109
g__Lachnospiracea_incertae_sedis.s__Eubacterium_ramulus	GOBP_REGULATION_OF_MIRNA_METABOLIC_PROCESS	0.593306	0.092162
g__Lachnospiracea_incertae_sedis.s__Eubacterium_ramulus	GOBP_POSITIVE_REGULATION_OF_UBIQUITIN_PROTEIN_LIGASE_ACTIVITY	0.42379	0.255659
g__Lachnospiracea_incertae_sedis.s__Eubacterium_ramulus	GOBP_DENDRITIC_SPINE_MAINTENANCE	0.288177	0.452056
g__Lachnospiracea_incertae_sedis.s__Eubacterium_ramulus	GOBP_NEGATIVE_REGULATION_OF_ANOIKIS	0.152564	0.695164
g__Lachnospiracea_incertae_sedis.s__Eubacterium_ramulus	GOBP_POSITIVE_REGULATION_OF_NATURAL_KILLER_CELL_PROLIFERATION	0.695015	0.0376883
g__Lachnospiracea_incertae_sedis.s__Eubacterium_ramulus	GOBP_POLYOL_BIOSYNTHETIC_PROCESS	0.542451	0.131319
g__Lachnospiracea_incertae_sedis.s__Eubacterium_ramulus	GOBP_POSITIVE_REGULATION_OF_VOLTAGE_GATED_POTASSIUM_CHANNEL_ACTIVITY	0.32208	0.39797
g__Lachnospiracea_incertae_sedis.s__Eubacterium_ramulus	GOBP_NEGATIVE_REGULATION_OF_HORMONE_SECRETION	0.0847579	0.828363
g__Lachnospiracea_incertae_sedis.s__Eubacterium_ramulus	GOBP_REGULATION_OF_GRANULOCYTE_CHEMOTAXIS	0.610257	0.0809397
g__Lachnospiracea_incertae_sedis.s__Eubacterium_ramulus	GOBP_NEGATIVE_REGULATION_OF_STEROL_TRANSPORT	0.406838	0.27717
g__Lachnospiracea_incertae_sedis.s__Eubacterium_ramulus	GOBP_PROTEIN_KINASE_C_ACTIVATING_G_PROTEIN_COUPLED_RECEPTOR_SIGNALING_PATHWAY	0.627209	0.0706052
g__Lachnospiracea_incertae_sedis.s__Eubacterium_ramulus	GOBP_LONG_CHAIN_FATTY_ACID_TRANSPORT	0.627209	0.0706052
g__Lachnospiracea_incertae_sedis.s__Eubacterium_ramulus	GOBP_T_CELL_ACTIVATION_INVOLVED_IN_IMMUNE_RESPONSE	0.593306	0.092162
g__Lachnospiracea_incertae_sedis.s__Eubacterium_ramulus	GOBP_DEFENSE_RESPONSE_TO_BACTERIUM	0.610257	0.0809397
g__Lachnospiracea_incertae_sedis.s__Eubacterium_ramulus	GOBP_NEGATIVE_REGULATION_OF_RESPONSE_TO_CYTOKINE_STIMULUS	0.593306	0.092162
g__Lachnospiracea_incertae_sedis.s__Eubacterium_ramulus	GOBP_NEGATIVE_REGULATION_OF_CHOLESTEROL_STORAGE	0.915386	0.000533717
g__Lachnospiracea_incertae_sedis.s__Eubacterium_ramulus	GOBP_NEGATIVE_REGULATION_OF_MUSCLE_ADAPTATION	0.254274	0.509102
g__Lachnospiracea_incertae_sedis.s__Eubacterium_ramulus	GOBP_POSITIVE_REGULATION_OF_CALCIUM_MEDIATED_SIGNALING	0.474644	0.196696
g__Lachnospiracea_incertae_sedis.s__Eubacterium_ramulus	GOBP_POSITIVE_REGULATION_OF_ACTIVATED_T_CELL_PROLIFERATION	0.64416	0.0611379
g__Lachnospiracea_incertae_sedis.s__Eubacterium_ramulus	GOBP_FATTY_ACID_TRANSMEMBRANE_TRANSPORT	0.559402	0.117338
g__Lachnospiracea_incertae_sedis.s__Eubacterium_ramulus	GOBP_L_GLUTAMATE_IMPORT_ACROSS_PLASMA_MEMBRANE	0.695015	0.0376883
g__Lachnospiracea_incertae_sedis.s__Eubacterium_ramulus	GOBP_PURINE_CONTAINING_COMPOUND_CATABOLIC_PROCESS	0.64416	0.0611379
g__Lachnospiracea_incertae_sedis.s__Eubacterium_ramulus	GOBP_NEGATIVE_REGULATION_OF_LYMPHOCYTE_MIGRATION	0.661112	0.052514
g__Lachnospiracea_incertae_sedis.s__Eubacterium_ramulus	GOBP_REGULATION_OF_LEUKOCYTE_CHEMOTAXIS	0.457693	0.215412
g__Lachnospiracea_incertae_sedis.s__Eubacterium_ramulus	GOBP_POSITIVE_REGULATION_OF_FAT_CELL_DIFFERENTIATION	0.372935	0.322899
g__Lachnospiracea_incertae_sedis.s__Eubacterium_ramulus	GOBP_MAINTENANCE_OF_BLOOD_BRAIN_BARRIER	0.254274	0.509102
g__Lachnospiracea_incertae_sedis.s__Eubacterium_ramulus	GOBP_POSITIVE_REGULATION_OF_SYNAPTIC_TRANSMISSION_GABAERGIC	0.32208	0.39797
g__Lachnospiracea_incertae_sedis.s__Eubacterium_ramulus	GOBP_MIRNA_METABOLIC_PROCESS	0.678064	0.0447072
g__Lachnospiracea_incertae_sedis.s__Eubacterium_ramulus	GOBP_POSITIVE_REGULATION_OF_WOUND_HEALING	0.254274	0.509102
g__Lachnospiracea_incertae_sedis.s__Eubacterium_ramulus	GOBP_LABYRINTHINE_LAYER_DEVELOPMENT	0.220371	0.568838
g__Lachnospiracea_incertae_sedis.s__Eubacterium_ramulus	GOBP_INTRINSIC_APOPTOTIC_SIGNALING_PATHWAY_IN_RESPONSE_TO_OXIDATIVE_STRESS	0.898434	0.000994195
g__Lachnospiracea_incertae_sedis.s__Eubacterium_ramulus	GOBP_MONOCYTE_CHEMOTAXIS	0.593306	0.092162
g__Lachnospiracea_incertae_sedis.s__Eubacterium_ramulus	GOBP_CELLULAR_RESPONSE_TO_MACROPHAGE_COLONY_STIMULATING_FACTOR_STIMULUS	0.457693	0.215412
g__Lachnospiracea_incertae_sedis.s__Eubacterium_ramulus	GOBP_GRANULOCYTE_CHEMOTAXIS	0.559402	0.117338
g__Lachnospiracea_incertae_sedis.s__Eubacterium_ramulus	GOBP_INSULIN_METABOLIC_PROCESS	0.695015	0.0376883
g__Clostridium_IV.s__uncultured_Clostridiaceae_bacterium	GOBP_POLYOL_TRANSMEMBRANE_TRANSPORT	0.410792	0.272071
g__Clostridium_IV.s__uncultured_Clostridiaceae_bacterium	GOBP_POSITIVE_REGULATION_OF_LEUKOCYTE_DEGRANULATION	0.547723	0.12687
g__Clostridium_IV.s__uncultured_Clostridiaceae_bacterium	GOBP_NEUTROPHIL_DEGRANULATION	0.547723	0.12687
g__Clostridium_IV.s__uncultured_Clostridiaceae_bacterium	GOBP_NEUTROPHIL_ACTIVATION_INVOLVED_IN_IMMUNE_RESPONSE	0.547723	0.12687
g__Clostridium_IV.s__uncultured_Clostridiaceae_bacterium	GOBP_NEUTROPHIL_MEDIATED_IMMUNITY	0.547723	0.12687
g__Clostridium_IV.s__uncultured_Clostridiaceae_bacterium	GOBP_REGULATION_OF_FAT_CELL_PROLIFERATION	0.136931	0.725369
g__Clostridium_IV.s__uncultured_Clostridiaceae_bacterium	GOBP_POSITIVE_REGULATION_OF_GRANULOCYTE_CHEMOTAXIS	0.547723	0.12687
g__Clostridium_IV.s__uncultured_Clostridiaceae_bacterium	GOBP_REGULATION_OF_RESTING_MEMBRANE_POTENTIAL	0.136931	0.725369
g__Clostridium_IV.s__uncultured_Clostridiaceae_bacterium	GOBP_REGULATION_OF_DOPAMINERGIC_NEURON_DIFFERENTIATION	0.410792	0.272071
g__Clostridium_IV.s__uncultured_Clostridiaceae_bacterium	GOBP_DOPAMINERGIC_NEURON_DIFFERENTIATION	0.273861	0.475797
g__Clostridium_IV.s__uncultured_Clostridiaceae_bacterium	GOBP_REGULATION_OF_HETEROTYPIC_CELL_CELL_ADHESION	0.410792	0.272071
g__Clostridium_IV.s__uncultured_Clostridiaceae_bacterium	GOBP_NEGATIVE_REGULATION_OF_CHEMOKINE_PRODUCTION	0.547723	0.12687
g__Clostridium_IV.s__uncultured_Clostridiaceae_bacterium	GOBP_LABYRINTHINE_LAYER_MORPHOGENESIS	0.273861	0.475797
g__Clostridium_IV.s__uncultured_Clostridiaceae_bacterium	GOBP_CELL_CELL_ADHESION_INVOLVED_IN_GASTRULATION	0.273861	0.475797
g__Clostridium_IV.s__uncultured_Clostridiaceae_bacterium	GOBP_UDP_N_ACETYLGLUCOSAMINE_METABOLIC_PROCESS	0.273861	0.475797
g__Clostridium_IV.s__uncultured_Clostridiaceae_bacterium	GOBP_GRANULOCYTE_ACTIVATION	0.547723	0.12687
g__Clostridium_IV.s__uncultured_Clostridiaceae_bacterium	GOBP_CELLULAR_HYPOTONIC_RESPONSE	0.273861	0.475797
g__Clostridium_IV.s__uncultured_Clostridiaceae_bacterium	GOBP_PSEUDOPODIUM_ORGANIZATION	0.547723	0.12687
g__Clostridium_IV.s__uncultured_Clostridiaceae_bacterium	GOBP_CELLULAR_RESPONSE_TO_GLUCAGON_STIMULUS	0.273861	0.475797
g__Clostridium_IV.s__uncultured_Clostridiaceae_bacterium	GOBP_NEGATIVE_REGULATION_OF_STRESS_ACTIVATED_PROTEIN_KINASE_SIGNALING_CASCADE	0.547723	0.12687
g__Clostridium_IV.s__uncultured_Clostridiaceae_bacterium	GOBP_KILLING_OF_CELLS_OF_ANOTHER_ORGANISM	0.410792	0.272071
g__Clostridium_IV.s__uncultured_Clostridiaceae_bacterium	GOBP_HYPOTONIC_RESPONSE	0.136931	0.725369
g__Clostridium_IV.s__uncultured_Clostridiaceae_bacterium	GOBP_EMBRYONIC_PLACENTA_MORPHOGENESIS	0.273861	0.475797
g__Clostridium_IV.s__uncultured_Clostridiaceae_bacterium	GOBP_REGULATION_OF_RELAXATION_OF_MUSCLE	0.547723	0.12687
g__Clostridium_IV.s__uncultured_Clostridiaceae_bacterium	GOBP_REGULATION_OF_SUPEROXIDE_METABOLIC_PROCESS	0.547723	0.12687
g__Clostridium_IV.s__uncultured_Clostridiaceae_bacterium	GOBP_RESPONSE_TO_PROSTAGLANDIN_E	0.547723	0.12687
g__Clostridium_IV.s__uncultured_Clostridiaceae_bacterium	GOBP_CELLULAR_RESPONSE_TO_OSMOTIC_STRESS	0.273861	0.475797
g__Clostridium_IV.s__uncultured_Clostridiaceae_bacterium	GOBP_RESPONSE_TO_ALDOSTERONE	0.547723	0.12687
g__Clostridium_IV.s__uncultured_Clostridiaceae_bacterium	GOBP_REGULATION_OF_SUPEROXIDE_ANION_GENERATION	0.547723	0.12687
g__Clostridium_IV.s__uncultured_Clostridiaceae_bacterium	GOBP_HETEROTYPIC_CELL_CELL_ADHESION	0.547723	0.12687
g__Clostridium_IV.s__uncultured_Clostridiaceae_bacterium	GOBP_REGULATION_OF_PLASMA_MEMBRANE_ORGANIZATION	0.273861	0.475797
g__Clostridium_IV.s__uncultured_Clostridiaceae_bacterium	GOBP_POSITIVE_REGULATION_OF_MYELOID_LEUKOCYTE_MEDIATED_IMMUNITY	0.547723	0.12687
g__Clostridium_IV.s__uncultured_Clostridiaceae_bacterium	GOBP_POSITIVE_REGULATION_OF_POTASSIUM_ION_TRANSMEMBRANE_TRANSPORTER_ACTIVITY	0.410792	0.272071
g__Clostridium_IV.s__uncultured_Clostridiaceae_bacterium	GOBP_MAGNESIUM_ION_HOMEOSTASIS	0.136931	0.725369
g__Clostridium_IV.s__uncultured_Clostridiaceae_bacterium	GOBP_NEGATIVE_REGULATION_OF_CELL_FATE_COMMITMENT	0.547723	0.12687
g__Clostridium_IV.s__uncultured_Clostridiaceae_bacterium	GOBP_POSITIVE_REGULATION_OF_T_HELPER_CELL_DIFFERENTIATION	0.410792	0.272071
g__Clostridium_IV.s__uncultured_Clostridiaceae_bacterium	GOBP_ANTIMICROBIAL_HUMORAL_IMMUNE_RESPONSE_MEDIATED_BY_ANTIMICROBIAL_PEPTIDE	0	1
g__Clostridium_IV.s__uncultured_Clostridiaceae_bacterium	GOBP_REGULATION_OF_INTEGRIN_ACTIVATION	0.547723	0.12687
g__Clostridium_IV.s__uncultured_Clostridiaceae_bacterium	GOBP_NATURAL_KILLER_CELL_MEDIATED_IMMUNE_RESPONSE_TO_TUMOR_CELL	0.410792	0.272071
g__Clostridium_IV.s__uncultured_Clostridiaceae_bacterium	GOBP_POSITIVE_REGULATION_OF_PSEUDOPODIUM_ASSEMBLY	0.547723	0.12687
g__Clostridium_IV.s__uncultured_Clostridiaceae_bacterium	GOBP_NEGATIVE_REGULATION_OF_CYTOKINE_PRODUCTION_INVOLVED_IN_INFLAMMATORY_RESPONSE	0.547723	0.12687
g__Clostridium_IV.s__uncultured_Clostridiaceae_bacterium	GOBP_B_CELL_APOPTOTIC_PROCESS	0.136931	0.725369
g__Clostridium_IV.s__uncultured_Clostridiaceae_bacterium	GOBP_AMINO_SUGAR_BIOSYNTHETIC_PROCESS	0.136931	0.725369
g__Clostridium_IV.s__uncultured_Clostridiaceae_bacterium	GOBP_EOSINOPHIL_MIGRATION	0.547723	0.12687
g__Clostridium_IV.s__uncultured_Clostridiaceae_bacterium	GOBP_BRANCHING_INVOLVED_IN_LABYRINTHINE_LAYER_MORPHOGENESIS	0.273861	0.475797
g__Clostridium_IV.s__uncultured_Clostridiaceae_bacterium	GOBP_REGULATION_OF_BIOLOGICAL_PROCESS_INVOLVED_IN_SYMBIOTIC_INTERACTION	0.410792	0.272071
g__Clostridium_IV.s__uncultured_Clostridiaceae_bacterium	GOBP_RESPONSE_TO_OSMOTIC_STRESS	0.273861	0.475797
g__Clostridium_IV.s__uncultured_Clostridiaceae_bacterium	GOBP_NEGATIVE_REGULATION_OF_GLUCOSE_TRANSMEMBRANE_TRANSPORT	0.273861	0.475797
g__Clostridium_IV.s__uncultured_Clostridiaceae_bacterium	GOBP_MESODERMAL_CELL_FATE_SPECIFICATION	0.410792	0.272071
g__Clostridium_IV.s__uncultured_Clostridiaceae_bacterium	GOBP_NUCLEOBASE_TRANSPORT	0.273861	0.475797
g__Clostridium_IV.s__uncultured_Clostridiaceae_bacterium	GOBP_POSITIVE_REGULATION_OF_STEROID_HORMONE_SECRETION	0	1
g__Clostridium_IV.s__uncultured_Clostridiaceae_bacterium	GOBP_POSITIVE_REGULATION_OF_T_CELL_DIFFERENTIATION_IN_THYMUS	0.410792	0.272071
g__Clostridium_IV.s__uncultured_Clostridiaceae_bacterium	GOBP_NEGATIVE_REGULATION_OF_JNK_CASCADE	0.547723	0.12687
g__Clostridium_IV.s__uncultured_Clostridiaceae_bacterium	GOBP_NEGATIVE_REGULATION_OF_BONE_MINERALIZATION	0.547723	0.12687
g__Clostridium_IV.s__uncultured_Clostridiaceae_bacterium	GOBP_CELL_CELL_JUNCTION_MAINTENANCE	0.547723	0.12687
g__Clostridium_IV.s__uncultured_Clostridiaceae_bacterium	GOBP_REGULATION_OF_LEUKOCYTE_DEGRANULATION	0.547723	0.12687
g__Clostridium_IV.s__uncultured_Clostridiaceae_bacterium	GOBP_PURINE_NUCLEOBASE_METABOLIC_PROCESS	0.136931	0.725369
g__Clostridium_IV.s__uncultured_Clostridiaceae_bacterium	GOBP_MIDBRAIN_DOPAMINERGIC_NEURON_DIFFERENTIATION	0.547723	0.12687
g__Clostridium_IV.s__uncultured_Clostridiaceae_bacterium	GOBP_POSITIVE_REGULATION_OF_CELL_ADHESION_MEDIATED_BY_INTEGRIN	0.547723	0.12687
g__Clostridium_IV.s__uncultured_Clostridiaceae_bacterium	GOBP_ANTIMICROBIAL_HUMORAL_RESPONSE	0	1
g__Clostridium_IV.s__uncultured_Clostridiaceae_bacterium	GOBP_DEFENSE_RESPONSE_TO_GRAM_POSITIVE_BACTERIUM	0.410792	0.272071
g__Clostridium_IV.s__uncultured_Clostridiaceae_bacterium	GOBP_REGULATION_OF_NEUTROPHIL_ACTIVATION	0.547723	0.12687
g__Clostridium_IV.s__uncultured_Clostridiaceae_bacterium	GOBP_POSITIVE_REGULATION_OF_MIRNA_METABOLIC_PROCESS	0.410792	0.272071
g__Clostridium_IV.s__uncultured_Clostridiaceae_bacterium	GOBP_NEGATIVE_REGULATION_OF_MAPK_CASCADE	0.547723	0.12687
g__Clostridium_IV.s__uncultured_Clostridiaceae_bacterium	GOBP_MYELIN_MAINTENANCE	0.410792	0.272071
g__Clostridium_IV.s__uncultured_Clostridiaceae_bacterium	GOBP_REGULATION_OF_NK_T_CELL_ACTIVATION	0.273861	0.475797
g__Clostridium_IV.s__uncultured_Clostridiaceae_bacterium	GOBP_MYELOID_LEUKOCYTE_MEDIATED_IMMUNITY	0.547723	0.12687
g__Clostridium_IV.s__uncultured_Clostridiaceae_bacterium	GOBP_NEGATIVE_REGULATION_OF_DIGESTIVE_SYSTEM_PROCESS	0.136931	0.725369
g__Clostridium_IV.s__uncultured_Clostridiaceae_bacterium	GOBP_PHOSPHATIDYLSERINE_METABOLIC_PROCESS	0.410792	0.272071
g__Clostridium_IV.s__uncultured_Clostridiaceae_bacterium	GOBP_REGULATION_OF_FEEDING_BEHAVIOR	0.410792	0.272071
g__Clostridium_IV.s__uncultured_Clostridiaceae_bacterium	GOBP_INTERCELLULAR_TRANSPORT	0.547723	0.12687
g__Clostridium_IV.s__uncultured_Clostridiaceae_bacterium	GOBP_NEGATIVE_REGULATION_OF_VIRAL_ENTRY_INTO_HOST_CELL	0.410792	0.272071
g__Clostridium_IV.s__uncultured_Clostridiaceae_bacterium	GOBP_CELLULAR_HYPEROSMOTIC_RESPONSE	0.273861	0.475797
g__Clostridium_IV.s__uncultured_Clostridiaceae_bacterium	GOBP_ACTIN_FILAMENT_SEVERING	0.547723	0.12687
g__Clostridium_IV.s__uncultured_Clostridiaceae_bacterium	GOBP_REGULATION_OF_TOLL_LIKE_RECEPTOR_2_SIGNALING_PATHWAY	0.410792	0.272071
g__Clostridium_IV.s__uncultured_Clostridiaceae_bacterium	GOBP_FRUCTOSE_6_PHOSPHATE_METABOLIC_PROCESS	0.410792	0.272071
g__Clostridium_IV.s__uncultured_Clostridiaceae_bacterium	GOBP_EOSINOPHIL_CHEMOTAXIS	0.547723	0.12687
g__Clostridium_IV.s__uncultured_Clostridiaceae_bacterium	GOBP_NEGATIVE_REGULATION_OF_ERK1_AND_ERK2_CASCADE	0.547723	0.12687
g__Clostridium_IV.s__uncultured_Clostridiaceae_bacterium	GOBP_NEGATIVE_REGULATION_OF_ALCOHOL_BIOSYNTHETIC_PROCESS	0.547723	0.12687
g__Clostridium_IV.s__uncultured_Clostridiaceae_bacterium	GOBP_POSITIVE_REGULATION_OF_NEUTROPHIL_MIGRATION	0.547723	0.12687
g__Clostridium_IV.s__uncultured_Clostridiaceae_bacterium	GOBP_RESPONSE_TO_INTERLEUKIN_6	0.547723	0.12687
g__Clostridium_IV.s__uncultured_Clostridiaceae_bacterium	GOBP_CELLULAR_RESPONSE_TO_KETONE	0.547723	0.12687
g__Clostridium_IV.s__uncultured_Clostridiaceae_bacterium	GOBP_FAT_CELL_PROLIFERATION	0	1
g__Clostridium_IV.s__uncultured_Clostridiaceae_bacterium	GOBP_LEUKOCYTE_DEGRANULATION	0.547723	0.12687
g__Clostridium_IV.s__uncultured_Clostridiaceae_bacterium	GOBP_POSITIVE_REGULATION_OF_MIRNA_TRANSCRIPTION	0.410792	0.272071
g__Clostridium_IV.s__uncultured_Clostridiaceae_bacterium	GOBP_NEGATIVE_REGULATION_OF_GLUCOSE_IMPORT	0.547723	0.12687
g__Clostridium_IV.s__uncultured_Clostridiaceae_bacterium	GOBP_POSITIVE_REGULATION_OF_PHOSPHATASE_ACTIVITY	0.547723	0.12687
g__Clostridium_IV.s__uncultured_Clostridiaceae_bacterium	GOBP_REGULATION_OF_STEROID_HORMONE_SECRETION	0	1
g__Clostridium_IV.s__uncultured_Clostridiaceae_bacterium	GOBP_LYMPHOCYTE_CHEMOTAXIS	0.547723	0.12687
g__Clostridium_IV.s__uncultured_Clostridiaceae_bacterium	GOBP_CELLULAR_RESPONSE_TO_TESTOSTERONE_STIMULUS	0.136931	0.725369
g__Clostridium_IV.s__uncultured_Clostridiaceae_bacterium	GOBP_CELLULAR_RESPONSE_TO_PROSTAGLANDIN_E_STIMULUS	0.547723	0.12687
g__Clostridium_IV.s__uncultured_Clostridiaceae_bacterium	GOBP_REGULATION_OF_PHOSPHATIDYLCHOLINE_METABOLIC_PROCESS	0.410792	0.272071
g__Clostridium_IV.s__uncultured_Clostridiaceae_bacterium	GOBP_WATER_TRANSPORT	0.410792	0.272071
g__Clostridium_IV.s__uncultured_Clostridiaceae_bacterium	GOBP_GRANULOCYTE_MACROPHAGE_COLONY_STIMULATING_FACTOR_PRODUCTION	0.547723	0.12687
g__Clostridium_IV.s__uncultured_Clostridiaceae_bacterium	GOBP_MESODERMAL_CELL_FATE_COMMITMENT	0.547723	0.12687
g__Clostridium_IV.s__uncultured_Clostridiaceae_bacterium	GOBP_NEGATIVE_REGULATION_OF_LIPID_LOCALIZATION	0.273861	0.475797
g__Clostridium_IV.s__uncultured_Clostridiaceae_bacterium	GOBP_CELLULAR_RESPONSE_TO_OXIDISED_LOW_DENSITY_LIPOPROTEIN_PARTICLE_STIMULUS	0.547723	0.12687
g__Clostridium_IV.s__uncultured_Clostridiaceae_bacterium	GOBP_CELLULAR_RESPONSE_TO_INTERLEUKIN_1	0.547723	0.12687
g__Clostridium_IV.s__uncultured_Clostridiaceae_bacterium	GOBP_NEGATIVE_REGULATION_OF_ALPHA_BETA_T_CELL_PROLIFERATION	0.547723	0.12687
g__Clostridium_IV.s__uncultured_Clostridiaceae_bacterium	GOBP_TOLL_LIKE_RECEPTOR_2_SIGNALING_PATHWAY	0.410792	0.272071
g__Clostridium_IV.s__uncultured_Clostridiaceae_bacterium	GOBP_CELLULAR_RESPONSE_TO_CORTICOSTEROID_STIMULUS	0.547723	0.12687
g__Clostridium_IV.s__uncultured_Clostridiaceae_bacterium	GOBP_ONE_CARBON_METABOLIC_PROCESS	0.273861	0.475797
g__Clostridium_IV.s__uncultured_Clostridiaceae_bacterium	GOBP_POSITIVE_REGULATION_OF_INSULIN_SECRETION_INVOLVED_IN_CELLULAR_RESPONSE_TO_GLUCOSE_STIMULUS	0.410792	0.272071
g__Clostridium_IV.s__uncultured_Clostridiaceae_bacterium	GOBP_RESPONSE_TO_PROSTAGLANDIN	0.547723	0.12687
g__Clostridium_IV.s__uncultured_Clostridiaceae_bacterium	GOBP_REGULATION_OF_POTASSIUM_ION_TRANSMEMBRANE_TRANSPORTER_ACTIVITY	0.410792	0.272071
g__Clostridium_IV.s__uncultured_Clostridiaceae_bacterium	GOBP_NEGATIVE_REGULATION_OF_VIRAL_LIFE_CYCLE	0.410792	0.272071
g__Clostridium_IV.s__uncultured_Clostridiaceae_bacterium	GOBP_REGULATION_OF_MEMBRANE_INVAGINATION	0.410792	0.272071
g__Clostridium_IV.s__uncultured_Clostridiaceae_bacterium	GOBP_NEGATIVE_REGULATION_OF_INTERLEUKIN_1_PRODUCTION	0.410792	0.272071
g__Clostridium_IV.s__uncultured_Clostridiaceae_bacterium	GOBP_REGULATION_OF_GLUCOCORTICOID_SECRETION	0.136931	0.725369
g__Clostridium_IV.s__uncultured_Clostridiaceae_bacterium	GOBP_MUCUS_SECRETION	0.547723	0.12687
g__Clostridium_IV.s__uncultured_Clostridiaceae_bacterium	GOBP_NEGATIVE_REGULATION_OF_CD4_POSITIVE_ALPHA_BETA_T_CELL_PROLIFERATION	0.547723	0.12687
g__Clostridium_IV.s__uncultured_Clostridiaceae_bacterium	GOBP_REGULATION_OF_CALCIUM_ION_IMPORT	0.547723	0.12687
g__Clostridium_IV.s__uncultured_Clostridiaceae_bacterium	GOBP_POSITIVE_REGULATION_OF_REACTIVE_OXYGEN_SPECIES_METABOLIC_PROCESS	0.547723	0.12687
g__Clostridium_IV.s__uncultured_Clostridiaceae_bacterium	GOBP_REGULATION_OF_B_CELL_APOPTOTIC_PROCESS	0	1
g__Clostridium_IV.s__uncultured_Clostridiaceae_bacterium	GOBP_OUTER_MITOCHONDRIAL_MEMBRANE_ORGANIZATION	0.136931	0.725369
g__Clostridium_IV.s__uncultured_Clostridiaceae_bacterium	GOBP_CELLULAR_RESPONSE_TO_LIPOPROTEIN_PARTICLE_STIMULUS	0.547723	0.12687
g__Clostridium_IV.s__uncultured_Clostridiaceae_bacterium	GOBP_NUCLEOSIDE_MONOPHOSPHATE_CATABOLIC_PROCESS	0.410792	0.272071
g__Clostridium_IV.s__uncultured_Clostridiaceae_bacterium	GOBP_REGULATION_OF_TOLL_LIKE_RECEPTOR_4_SIGNALING_PATHWAY	0.410792	0.272071
g__Clostridium_IV.s__uncultured_Clostridiaceae_bacterium	GOBP_REGULATION_OF_PRESYNAPTIC_CYTOSOLIC_CALCIUM_ION_CONCENTRATION	0	1
g__Clostridium_IV.s__uncultured_Clostridiaceae_bacterium	GOBP_REGULATION_OF_LYMPHOCYTE_CHEMOTAXIS	0.410792	0.272071
g__Clostridium_IV.s__uncultured_Clostridiaceae_bacterium	GOBP_RIBONUCLEOSIDE_MONOPHOSPHATE_CATABOLIC_PROCESS	0.410792	0.272071
g__Clostridium_IV.s__uncultured_Clostridiaceae_bacterium	GOBP_CELLULAR_RESPONSE_TO_INTERFERON_GAMMA	0.547723	0.12687
g__Clostridium_IV.s__uncultured_Clostridiaceae_bacterium	GOBP_POSITIVE_REGULATION_OF_LYMPHOCYTE_CHEMOTAXIS	0.273861	0.475797
g__Clostridium_IV.s__uncultured_Clostridiaceae_bacterium	GOBP_POSITIVE_REGULATION_OF_CD4_POSITIVE_ALPHA_BETA_T_CELL_DIFFERENTIATION	0.410792	0.272071
g__Clostridium_IV.s__uncultured_Clostridiaceae_bacterium	GOBP_POSITIVE_REGULATION_OF_HOMOTYPIC_CELL_CELL_ADHESION	0.547723	0.12687
g__Clostridium_IV.s__uncultured_Clostridiaceae_bacterium	GOBP_NEGATIVE_REGULATION_OF_MACROPHAGE_MIGRATION	0.547723	0.12687
g__Clostridium_IV.s__uncultured_Clostridiaceae_bacterium	GOBP_CARBOHYDRATE_TRANSMEMBRANE_TRANSPORT	0.410792	0.272071
g__Clostridium_IV.s__uncultured_Clostridiaceae_bacterium	GOBP_THROMBIN_ACTIVATED_RECEPTOR_SIGNALING_PATHWAY	0.547723	0.12687
g__Clostridium_IV.s__uncultured_Clostridiaceae_bacterium	GOBP_SUPEROXIDE_ANION_GENERATION	0.547723	0.12687
g__Clostridium_IV.s__uncultured_Clostridiaceae_bacterium	GOBP_NEGATIVE_REGULATION_OF_JUN_KINASE_ACTIVITY	0.547723	0.12687
g__Clostridium_IV.s__uncultured_Clostridiaceae_bacterium	GOBP_MESODERMAL_CELL_DIFFERENTIATION	0.547723	0.12687
g__Clostridium_IV.s__uncultured_Clostridiaceae_bacterium	GOBP_PEPTIDYL_PROLINE_HYDROXYLATION	0.410792	0.272071
g__Clostridium_IV.s__uncultured_Clostridiaceae_bacterium	GOBP_RESPONSE_TO_CHEMOKINE	0.547723	0.12687
g__Clostridium_IV.s__uncultured_Clostridiaceae_bacterium	GOBP_REGULATION_OF_MYELOID_LEUKOCYTE_MEDIATED_IMMUNITY	0.547723	0.12687
g__Clostridium_IV.s__uncultured_Clostridiaceae_bacterium	GOBP_VERY_LOW_DENSITY_LIPOPROTEIN_PARTICLE_ASSEMBLY	0.547723	0.12687
g__Clostridium_IV.s__uncultured_Clostridiaceae_bacterium	GOBP_LONG_CHAIN_FATTY_ACID_IMPORT_ACROSS_PLASMA_MEMBRANE	-0.136931	0.725369
g__Clostridium_IV.s__uncultured_Clostridiaceae_bacterium	GOBP_RESPONSE_TO_GRAVITY	0.410792	0.272071
g__Clostridium_IV.s__uncultured_Clostridiaceae_bacterium	GOBP_RESPONSE_TO_ANGIOTENSIN	0.547723	0.12687
g__Clostridium_IV.s__uncultured_Clostridiaceae_bacterium	GOBP_SUPEROXIDE_METABOLIC_PROCESS	0.547723	0.12687
g__Clostridium_IV.s__uncultured_Clostridiaceae_bacterium	GOBP_RESPONSE_TO_TUMOR_NECROSIS_FACTOR	0.547723	0.12687
g__Clostridium_IV.s__uncultured_Clostridiaceae_bacterium	GOBP_DETECTION_OF_TEMPERATURE_STIMULUS_INVOLVED_IN_SENSORY_PERCEPTION_OF_PAIN	0.273861	0.475797
g__Clostridium_IV.s__uncultured_Clostridiaceae_bacterium	GOBP_NK_T_CELL_ACTIVATION	0.410792	0.272071
g__Clostridium_IV.s__uncultured_Clostridiaceae_bacterium	GOBP_DETECTION_OF_STIMULUS_INVOLVED_IN_SENSORY_PERCEPTION_OF_PAIN	0.410792	0.272071
g__Clostridium_IV.s__uncultured_Clostridiaceae_bacterium	GOBP_REGULATION_OF_POSITIVE_CHEMOTAXIS	0.410792	0.272071
g__Clostridium_IV.s__uncultured_Clostridiaceae_bacterium	GOBP_CORTICAL_ACTIN_CYTOSKELETON_ORGANIZATION	0.410792	0.272071
g__Clostridium_IV.s__uncultured_Clostridiaceae_bacterium	GOBP_PEROXISOME_PROLIFERATOR_ACTIVATED_RECEPTOR_SIGNALING_PATHWAY	0.547723	0.12687
g__Clostridium_IV.s__uncultured_Clostridiaceae_bacterium	GOBP_NEGATIVE_REGULATION_OF_CYSTEINE_TYPE_ENDOPEPTIDASE_ACTIVITY	0.547723	0.12687
g__Clostridium_IV.s__uncultured_Clostridiaceae_bacterium	GOBP_ENTRY_INTO_HOST	0.410792	0.272071
g__Clostridium_IV.s__uncultured_Clostridiaceae_bacterium	GOBP_POSITIVE_REGULATION_OF_PROTEIN_SECRETION	0.547723	0.12687
g__Clostridium_IV.s__uncultured_Clostridiaceae_bacterium	GOBP_CELLULAR_RESPONSE_TO_LOW_DENSITY_LIPOPROTEIN_PARTICLE_STIMULUS	0.547723	0.12687
g__Clostridium_IV.s__uncultured_Clostridiaceae_bacterium	GOBP_POSITIVE_REGULATION_OF_NEUROINFLAMMATORY_RESPONSE	0.136931	0.725369
g__Clostridium_IV.s__uncultured_Clostridiaceae_bacterium	GOBP_HOMOTYPIC_CELL_CELL_ADHESION	0.547723	0.12687
g__Clostridium_IV.s__uncultured_Clostridiaceae_bacterium	GOBP_REGULATION_OF_CARDIAC_MUSCLE_ADAPTATION	0.547723	0.12687
g__Clostridium_IV.s__uncultured_Clostridiaceae_bacterium	GOBP_RESPONSE_TO_INTERFERON_GAMMA	0.547723	0.12687
g__Clostridium_IV.s__uncultured_Clostridiaceae_bacterium	GOBP_POSITIVE_REGULATION_OF_CALCIUM_ION_IMPORT	0.547723	0.12687
g__Clostridium_IV.s__uncultured_Clostridiaceae_bacterium	GOBP_POSITIVE_REGULATION_OF_VIRAL_LIFE_CYCLE	0.547723	0.12687
g__Clostridium_IV.s__uncultured_Clostridiaceae_bacterium	GOBP_DETECTION_OF_TEMPERATURE_STIMULUS_INVOLVED_IN_SENSORY_PERCEPTION	0.273861	0.475797
g__Clostridium_IV.s__uncultured_Clostridiaceae_bacterium	GOBP_MYELOID_CELL_ACTIVATION_INVOLVED_IN_IMMUNE_RESPONSE	0.547723	0.12687
g__Clostridium_IV.s__uncultured_Clostridiaceae_bacterium	GOBP_RESPONSE_TO_MINERALOCORTICOID	0.547723	0.12687
g__Clostridium_IV.s__uncultured_Clostridiaceae_bacterium	GOBP_NATURAL_KILLER_CELL_CHEMOTAXIS	0.273861	0.475797
g__Clostridium_IV.s__uncultured_Clostridiaceae_bacterium	GOBP_NEUTROPHIL_MEDIATED_KILLING_OF_SYMBIONT_CELL	0.410792	0.272071
g__Clostridium_IV.s__uncultured_Clostridiaceae_bacterium	GOBP_POSITIVE_REGULATION_OF_GLYCOPROTEIN_METABOLIC_PROCESS	0.547723	0.12687
g__Clostridium_IV.s__uncultured_Clostridiaceae_bacterium	GOBP_POSITIVE_REGULATION_OF_NUCLEOTIDE_BIOSYNTHETIC_PROCESS	0.547723	0.12687
g__Clostridium_IV.s__uncultured_Clostridiaceae_bacterium	GOBP_POSITIVE_REGULATION_OF_CD4_POSITIVE_ALPHA_BETA_T_CELL_ACTIVATION	0.547723	0.12687
g__Clostridium_IV.s__uncultured_Clostridiaceae_bacterium	GOBP_REACTIVE_NITROGEN_SPECIES_METABOLIC_PROCESS	0.410792	0.272071
g__Clostridium_IV.s__uncultured_Clostridiaceae_bacterium	GOBP_REGULATION_OF_UNSATURATED_FATTY_ACID_BIOSYNTHETIC_PROCESS	0.410792	0.272071
g__Clostridium_IV.s__uncultured_Clostridiaceae_bacterium	GOBP_POSITIVE_REGULATION_OF_COLD_INDUCED_THERMOGENESIS	0.410792	0.272071
g__Clostridium_IV.s__uncultured_Clostridiaceae_bacterium	GOBP_IMMUNOLOGICAL_MEMORY_PROCESS	0.547723	0.12687
g__Clostridium_IV.s__uncultured_Clostridiaceae_bacterium	GOBP_POSITIVE_REGULATION_OF_INTEGRIN_ACTIVATION	0.547723	0.12687
g__Clostridium_IV.s__uncultured_Clostridiaceae_bacterium	GOBP_NEGATIVE_REGULATION_OF_NERVOUS_SYSTEM_PROCESS	0.136931	0.725369
g__Clostridium_IV.s__uncultured_Clostridiaceae_bacterium	GOBP_RESPONSE_TO_GLUCAGON	0.136931	0.725369
g__Clostridium_IV.s__uncultured_Clostridiaceae_bacterium	GOBP_POSITIVE_REGULATION_OF_GUANYLATE_CYCLASE_ACTIVITY	0.547723	0.12687
g__Clostridium_IV.s__uncultured_Clostridiaceae_bacterium	GOBP_IMMUNOLOGICAL_MEMORY_FORMATION_PROCESS	0.547723	0.12687
g__Clostridium_IV.s__uncultured_Clostridiaceae_bacterium	GOBP_RESPONSE_TO_CADMIUM_ION	0.410792	0.272071
g__Clostridium_IV.s__uncultured_Clostridiaceae_bacterium	GOBP_RELAXATION_OF_MUSCLE	0.547723	0.12687
g__Clostridium_IV.s__uncultured_Clostridiaceae_bacterium	GOBP_NEGATIVE_REGULATION_OF_B_CELL_APOPTOTIC_PROCESS	-0.136931	0.725369
g__Clostridium_IV.s__uncultured_Clostridiaceae_bacterium	GOBP_REGULATION_OF_PROTEIN_EXPORT_FROM_NUCLEUS	0.136931	0.725369
g__Clostridium_IV.s__uncultured_Clostridiaceae_bacterium	GOBP_CELLULAR_RESPONSE_TO_PROSTAGLANDIN_STIMULUS	0.547723	0.12687
g__Clostridium_IV.s__uncultured_Clostridiaceae_bacterium	GOBP_DETECTION_OF_TEMPERATURE_STIMULUS	0.410792	0.272071
g__Clostridium_IV.s__uncultured_Clostridiaceae_bacterium	GOBP_POSITIVE_REGULATION_OF_PLATELET_AGGREGATION	0.547723	0.12687
g__Clostridium_IV.s__uncultured_Clostridiaceae_bacterium	GOBP_INTERLEUKIN_6_MEDIATED_SIGNALING_PATHWAY	0	1
g__Clostridium_IV.s__uncultured_Clostridiaceae_bacterium	GOBP_REGULATION_OF_ACTIN_FILAMENT_BASED_MOVEMENT	0.547723	0.12687
g__Clostridium_IV.s__uncultured_Clostridiaceae_bacterium	GOBP_AMMONIUM_TRANSMEMBRANE_TRANSPORT	0.547723	0.12687
g__Clostridium_IV.s__uncultured_Clostridiaceae_bacterium	GOBP_CELLULAR_RESPONSE_TO_ALDEHYDE	0.547723	0.12687
g__Clostridium_IV.s__uncultured_Clostridiaceae_bacterium	GOBP_HYPEROSMOTIC_RESPONSE	0.547723	0.12687
g__Clostridium_IV.s__uncultured_Clostridiaceae_bacterium	GOBP_REGULATION_OF_T_CELL_DIFFERENTIATION_IN_THYMUS	0.410792	0.272071
g__Clostridium_IV.s__uncultured_Clostridiaceae_bacterium	GOBP_NEUTROPHIL_MIGRATION	0.547723	0.12687
g__Clostridium_IV.s__uncultured_Clostridiaceae_bacterium	GOBP_POSITIVE_REGULATION_OF_LIPID_TRANSPORT	0.273861	0.475797
g__Clostridium_IV.s__uncultured_Clostridiaceae_bacterium	GOBP_RESPONSE_TO_INTERLEUKIN_1	0.547723	0.12687
g__Clostridium_IV.s__uncultured_Clostridiaceae_bacterium	GOBP_REGULATION_OF_FC_RECEPTOR_MEDIATED_STIMULATORY_SIGNALING_PATHWAY	0.410792	0.272071
g__Clostridium_IV.s__uncultured_Clostridiaceae_bacterium	GOBP_POSITIVE_REGULATION_OF_AMYLOID_PRECURSOR_PROTEIN_CATABOLIC_PROCESS	0.273861	0.475797
g__Clostridium_IV.s__uncultured_Clostridiaceae_bacterium	GOBP_MALE_SEX_DETERMINATION	0.410792	0.272071
g__Clostridium_IV.s__uncultured_Clostridiaceae_bacterium	GOBP_NEGATIVE_REGULATION_OF_PEPTIDYL_TYROSINE_PHOSPHORYLATION	0.547723	0.12687
g__Clostridium_IV.s__uncultured_Clostridiaceae_bacterium	GOBP_SENSORY_PERCEPTION_OF_TEMPERATURE_STIMULUS	0.136931	0.725369
g__Clostridium_IV.s__uncultured_Clostridiaceae_bacterium	GOBP_NEGATIVE_REGULATION_OF_TOLL_LIKE_RECEPTOR_4_SIGNALING_PATHWAY	0.410792	0.272071
g__Clostridium_IV.s__uncultured_Clostridiaceae_bacterium	GOBP_REGULATION_OF_VIRAL_ENTRY_INTO_HOST_CELL	0.410792	0.272071
g__Clostridium_IV.s__uncultured_Clostridiaceae_bacterium	GOBP_POSITIVE_REGULATION_OF_TYROSINE_PHOSPHORYLATION_OF_STAT_PROTEIN	0.410792	0.272071
g__Clostridium_IV.s__uncultured_Clostridiaceae_bacterium	GOBP_EPITHELIAL_CELL_PROLIFERATION_INVOLVED_IN_LUNG_MORPHOGENESIS	0.410792	0.272071
g__Clostridium_IV.s__uncultured_Clostridiaceae_bacterium	GOBP_KERATINOCYTE_MIGRATION	0.547723	0.12687
g__Clostridium_IV.s__uncultured_Clostridiaceae_bacterium	GOBP_NEGATIVE_REGULATION_OF_BEHAVIOR	0.410792	0.272071
g__Clostridium_IV.s__uncultured_Clostridiaceae_bacterium	GOBP_PHOSPHATIDYLCHOLINE_CATABOLIC_PROCESS	0.547723	0.12687
g__Clostridium_IV.s__uncultured_Clostridiaceae_bacterium	GOBP_NEGATIVE_REGULATION_OF_SMOOTH_MUSCLE_CONTRACTION	0.547723	0.12687
g__Clostridium_IV.s__uncultured_Clostridiaceae_bacterium	GOBP_ESTABLISHMENT_OF_LYMPHOCYTE_POLARITY	0.547723	0.12687
g__Clostridium_IV.s__uncultured_Clostridiaceae_bacterium	GOBP_CELLULAR_RESPONSE_TO_REACTIVE_OXYGEN_SPECIES	0.410792	0.272071
g__Clostridium_IV.s__uncultured_Clostridiaceae_bacterium	GOBP_EPIDERMIS_MORPHOGENESIS	0.410792	0.272071
g__Clostridium_IV.s__uncultured_Clostridiaceae_bacterium	GOBP_CELL_KILLING	0.410792	0.272071
g__Clostridium_IV.s__uncultured_Clostridiaceae_bacterium	GOBP_GRANULOCYTE_MIGRATION	0.547723	0.12687
g__Clostridium_IV.s__uncultured_Clostridiaceae_bacterium	GOBP_T_CELL_CHEMOTAXIS	0.547723	0.12687
g__Clostridium_IV.s__uncultured_Clostridiaceae_bacterium	GOBP_CELLULAR_RESPONSE_TO_MINERALOCORTICOID_STIMULUS	0.410792	0.272071
g__Clostridium_IV.s__uncultured_Clostridiaceae_bacterium	GOBP_PHOSPHATIDYLCHOLINE_METABOLIC_PROCESS	0.547723	0.12687
g__Clostridium_IV.s__uncultured_Clostridiaceae_bacterium	GOBP_CYTOKINE_PRODUCTION_INVOLVED_IN_INFLAMMATORY_RESPONSE	0.410792	0.272071
g__Clostridium_IV.s__uncultured_Clostridiaceae_bacterium	GOBP_POSITIVE_REGULATION_OF_ERBB_SIGNALING_PATHWAY	0.410792	0.272071
g__Clostridium_IV.s__uncultured_Clostridiaceae_bacterium	GOBP_ACTIN_CROSSLINK_FORMATION	0.547723	0.12687
g__Clostridium_IV.s__uncultured_Clostridiaceae_bacterium	GOBP_VESTIBULOCOCHLEAR_NERVE_DEVELOPMENT	0.410792	0.272071
g__Clostridium_IV.s__uncultured_Clostridiaceae_bacterium	GOBP_CELLULAR_RESPONSE_TO_HYDROGEN_PEROXIDE	0.410792	0.272071
g__Clostridium_IV.s__uncultured_Clostridiaceae_bacterium	GOBP_PURINE_NUCLEOSIDE_MONOPHOSPHATE_CATABOLIC_PROCESS	0.273861	0.475797
g__Clostridium_IV.s__uncultured_Clostridiaceae_bacterium	GOBP_REGULATION_OF_RESPONSE_TO_TUMOR_CELL	0.410792	0.272071
g__Clostridium_IV.s__uncultured_Clostridiaceae_bacterium	GOBP_CELL_DIFFERENTIATION_INVOLVED_IN_EMBRYONIC_PLACENTA_DEVELOPMENT	0.136931	0.725369
g__Clostridium_IV.s__uncultured_Clostridiaceae_bacterium	GOBP_POSITIVE_REGULATION_OF_NUCLEOTIDE_METABOLIC_PROCESS	0.547723	0.12687
g__Clostridium_IV.s__uncultured_Clostridiaceae_bacterium	GOBP_SYNAPTIC_TRANSMISSION_GABAERGIC	0.547723	0.12687
g__Clostridium_IV.s__uncultured_Clostridiaceae_bacterium	GOBP_REGULATION_OF_PLASMA_LIPOPROTEIN_PARTICLE_LEVELS	0.547723	0.12687
g__Clostridium_IV.s__uncultured_Clostridiaceae_bacterium	GOBP_CELLULAR_RESPONSE_TO_DEXAMETHASONE_STIMULUS	0.547723	0.12687
g__Clostridium_IV.s__uncultured_Clostridiaceae_bacterium	GOBP_LEUKOCYTE_CHEMOTAXIS	0.547723	0.12687
g__Clostridium_IV.s__uncultured_Clostridiaceae_bacterium	GOBP_CARBOHYDRATE_TRANSPORT	0.410792	0.272071
g__Clostridium_IV.s__uncultured_Clostridiaceae_bacterium	GOBP_POSITIVE_REGULATION_OF_GRANULOCYTE_MACROPHAGE_COLONY_STIMULATING_FACTOR_PRODUCTION	0.273861	0.475797
g__Clostridium_IV.s__uncultured_Clostridiaceae_bacterium	GOBP_RESPONSE_TO_ORGANOPHOSPHORUS	0.547723	0.12687
g__Clostridium_IV.s__uncultured_Clostridiaceae_bacterium	GOBP_NADH_REGENERATION	0	1
g__Clostridium_IV.s__uncultured_Clostridiaceae_bacterium	GOBP_POSITIVE_REGULATION_OF_NITRIC_OXIDE_METABOLIC_PROCESS	0.547723	0.12687
g__Clostridium_IV.s__uncultured_Clostridiaceae_bacterium	GOBP_RESPONSE_TO_INTERLEUKIN_17	0.273861	0.475797
g__Clostridium_IV.s__uncultured_Clostridiaceae_bacterium	GOBP_ERK1_AND_ERK2_CASCADE	0.547723	0.12687
g__Clostridium_IV.s__uncultured_Clostridiaceae_bacterium	GOBP_DEOXYRIBONUCLEOSIDE_MONOPHOSPHATE_CATABOLIC_PROCESS	0.410792	0.272071
g__Clostridium_IV.s__uncultured_Clostridiaceae_bacterium	GOBP_NEUTROPHIL_CHEMOTAXIS	0.410792	0.272071
g__Clostridium_IV.s__uncultured_Clostridiaceae_bacterium	GOBP_DEFENSE_RESPONSE_TO_FUNGUS	0.547723	0.12687
g__Clostridium_IV.s__uncultured_Clostridiaceae_bacterium	GOBP_POSITIVE_REGULATION_OF_RIG_I_SIGNALING_PATHWAY	0.547723	0.12687
g__Clostridium_IV.s__uncultured_Clostridiaceae_bacterium	GOBP_NEGATIVE_REGULATION_BY_HOST_OF_VIRAL_TRANSCRIPTION	0.273861	0.475797
g__Clostridium_IV.s__uncultured_Clostridiaceae_bacterium	GOBP_REGULATION_OF_ERBB_SIGNALING_PATHWAY	0.410792	0.272071
g__Clostridium_IV.s__uncultured_Clostridiaceae_bacterium	GOBP_MOTOR_BEHAVIOR	0.136931	0.725369
g__Clostridium_IV.s__uncultured_Clostridiaceae_bacterium	GOBP_NEGATIVE_REGULATION_OF_MUSCLE_CONTRACTION	0.547723	0.12687
g__Clostridium_IV.s__uncultured_Clostridiaceae_bacterium	GOBP_POSITIVE_REGULATION_OF_BONE_RESORPTION	-0.136931	0.725369
g__Clostridium_IV.s__uncultured_Clostridiaceae_bacterium	GOBP_POSITIVE_REGULATION_OF_LEUKOCYTE_CHEMOTAXIS	0.410792	0.272071
g__Clostridium_IV.s__uncultured_Clostridiaceae_bacterium	GOBP_RESPONSE_TO_CORTICOSTEROID	0.547723	0.12687
g__Clostridium_IV.s__uncultured_Clostridiaceae_bacterium	GOBP_FLUID_TRANSPORT	0.410792	0.272071
g__Clostridium_IV.s__uncultured_Clostridiaceae_bacterium	GOBP_REGULATION_OF_NEUTROPHIL_CHEMOTAXIS	0.273861	0.475797
g__Clostridium_IV.s__uncultured_Clostridiaceae_bacterium	GOBP_DECIDUALIZATION	-0.136931	0.725369
g__Clostridium_IV.s__uncultured_Clostridiaceae_bacterium	GOBP_DEFENSE_RESPONSE_TO_GRAM_NEGATIVE_BACTERIUM	0.410792	0.272071
g__Clostridium_IV.s__uncultured_Clostridiaceae_bacterium	GOBP_RESPIRATORY_BURST	0.410792	0.272071
g__Clostridium_IV.s__uncultured_Clostridiaceae_bacterium	GOBP_NEGATIVE_REGULATION_OF_LEUKOCYTE_CHEMOTAXIS	0.547723	0.12687
g__Clostridium_IV.s__uncultured_Clostridiaceae_bacterium	GOBP_REGULATION_OF_HOMOTYPIC_CELL_CELL_ADHESION	0.547723	0.12687
g__Clostridium_IV.s__uncultured_Clostridiaceae_bacterium	GOBP_REGULATION_OF_MIRNA_METABOLIC_PROCESS	0.410792	0.272071
g__Clostridium_IV.s__uncultured_Clostridiaceae_bacterium	GOBP_POSITIVE_REGULATION_OF_UBIQUITIN_PROTEIN_LIGASE_ACTIVITY	-0.136931	0.725369
g__Clostridium_IV.s__uncultured_Clostridiaceae_bacterium	GOBP_DENDRITIC_SPINE_MAINTENANCE	0.547723	0.12687
g__Clostridium_IV.s__uncultured_Clostridiaceae_bacterium	GOBP_NEGATIVE_REGULATION_OF_ANOIKIS	0.547723	0.12687
g__Clostridium_IV.s__uncultured_Clostridiaceae_bacterium	GOBP_POSITIVE_REGULATION_OF_NATURAL_KILLER_CELL_PROLIFERATION	0.273861	0.475797
g__Clostridium_IV.s__uncultured_Clostridiaceae_bacterium	GOBP_POLYOL_BIOSYNTHETIC_PROCESS	0.547723	0.12687
g__Clostridium_IV.s__uncultured_Clostridiaceae_bacterium	GOBP_POSITIVE_REGULATION_OF_VOLTAGE_GATED_POTASSIUM_CHANNEL_ACTIVITY	0	1
g__Clostridium_IV.s__uncultured_Clostridiaceae_bacterium	GOBP_NEGATIVE_REGULATION_OF_HORMONE_SECRETION	0.410792	0.272071
g__Clostridium_IV.s__uncultured_Clostridiaceae_bacterium	GOBP_REGULATION_OF_GRANULOCYTE_CHEMOTAXIS	0.273861	0.475797
g__Clostridium_IV.s__uncultured_Clostridiaceae_bacterium	GOBP_NEGATIVE_REGULATION_OF_STEROL_TRANSPORT	0.136931	0.725369
g__Clostridium_IV.s__uncultured_Clostridiaceae_bacterium	GOBP_PROTEIN_KINASE_C_ACTIVATING_G_PROTEIN_COUPLED_RECEPTOR_SIGNALING_PATHWAY	0.547723	0.12687
g__Clostridium_IV.s__uncultured_Clostridiaceae_bacterium	GOBP_LONG_CHAIN_FATTY_ACID_TRANSPORT	0.136931	0.725369
g__Clostridium_IV.s__uncultured_Clostridiaceae_bacterium	GOBP_T_CELL_ACTIVATION_INVOLVED_IN_IMMUNE_RESPONSE	0.547723	0.12687
g__Clostridium_IV.s__uncultured_Clostridiaceae_bacterium	GOBP_DEFENSE_RESPONSE_TO_BACTERIUM	0.547723	0.12687
g__Clostridium_IV.s__uncultured_Clostridiaceae_bacterium	GOBP_NEGATIVE_REGULATION_OF_RESPONSE_TO_CYTOKINE_STIMULUS	0.547723	0.12687
g__Clostridium_IV.s__uncultured_Clostridiaceae_bacterium	GOBP_NEGATIVE_REGULATION_OF_CHOLESTEROL_STORAGE	0.410792	0.272071
g__Clostridium_IV.s__uncultured_Clostridiaceae_bacterium	GOBP_NEGATIVE_REGULATION_OF_MUSCLE_ADAPTATION	0.410792	0.272071
g__Clostridium_IV.s__uncultured_Clostridiaceae_bacterium	GOBP_POSITIVE_REGULATION_OF_CALCIUM_MEDIATED_SIGNALING	0.547723	0.12687
g__Clostridium_IV.s__uncultured_Clostridiaceae_bacterium	GOBP_POSITIVE_REGULATION_OF_ACTIVATED_T_CELL_PROLIFERATION	0.547723	0.12687
g__Clostridium_IV.s__uncultured_Clostridiaceae_bacterium	GOBP_FATTY_ACID_TRANSMEMBRANE_TRANSPORT	0	1
g__Clostridium_IV.s__uncultured_Clostridiaceae_bacterium	GOBP_L_GLUTAMATE_IMPORT_ACROSS_PLASMA_MEMBRANE	0.273861	0.475797
g__Clostridium_IV.s__uncultured_Clostridiaceae_bacterium	GOBP_PURINE_CONTAINING_COMPOUND_CATABOLIC_PROCESS	0.547723	0.12687
g__Clostridium_IV.s__uncultured_Clostridiaceae_bacterium	GOBP_NEGATIVE_REGULATION_OF_LYMPHOCYTE_MIGRATION	0.547723	0.12687
g__Clostridium_IV.s__uncultured_Clostridiaceae_bacterium	GOBP_REGULATION_OF_LEUKOCYTE_CHEMOTAXIS	0.410792	0.272071
g__Clostridium_IV.s__uncultured_Clostridiaceae_bacterium	GOBP_POSITIVE_REGULATION_OF_FAT_CELL_DIFFERENTIATION	0.547723	0.12687
g__Clostridium_IV.s__uncultured_Clostridiaceae_bacterium	GOBP_MAINTENANCE_OF_BLOOD_BRAIN_BARRIER	0.410792	0.272071
g__Clostridium_IV.s__uncultured_Clostridiaceae_bacterium	GOBP_POSITIVE_REGULATION_OF_SYNAPTIC_TRANSMISSION_GABAERGIC	0.547723	0.12687
g__Clostridium_IV.s__uncultured_Clostridiaceae_bacterium	GOBP_MIRNA_METABOLIC_PROCESS	0.273861	0.475797
g__Clostridium_IV.s__uncultured_Clostridiaceae_bacterium	GOBP_POSITIVE_REGULATION_OF_WOUND_HEALING	0.547723	0.12687
g__Clostridium_IV.s__uncultured_Clostridiaceae_bacterium	GOBP_LABYRINTHINE_LAYER_DEVELOPMENT	0.410792	0.272071
g__Clostridium_IV.s__uncultured_Clostridiaceae_bacterium	GOBP_INTRINSIC_APOPTOTIC_SIGNALING_PATHWAY_IN_RESPONSE_TO_OXIDATIVE_STRESS	0.410792	0.272071
g__Clostridium_IV.s__uncultured_Clostridiaceae_bacterium	GOBP_MONOCYTE_CHEMOTAXIS	0.547723	0.12687
g__Clostridium_IV.s__uncultured_Clostridiaceae_bacterium	GOBP_CELLULAR_RESPONSE_TO_MACROPHAGE_COLONY_STIMULATING_FACTOR_STIMULUS	0.273861	0.475797
g__Clostridium_IV.s__uncultured_Clostridiaceae_bacterium	GOBP_GRANULOCYTE_CHEMOTAXIS	0.410792	0.272071
g__Clostridium_IV.s__uncultured_Clostridiaceae_bacterium	GOBP_INSULIN_METABOLIC_PROCESS	0.273861	0.475797
g__Bacteroides.s__Bacteroides_sartorii	GOBP_POLYOL_TRANSMEMBRANE_TRANSPORT	NA	NA
g__Bacteroides.s__Bacteroides_sartorii	GOBP_POSITIVE_REGULATION_OF_LEUKOCYTE_DEGRANULATION	NA	NA
g__Bacteroides.s__Bacteroides_sartorii	GOBP_NEUTROPHIL_DEGRANULATION	NA	NA
g__Bacteroides.s__Bacteroides_sartorii	GOBP_NEUTROPHIL_ACTIVATION_INVOLVED_IN_IMMUNE_RESPONSE	NA	NA
g__Bacteroides.s__Bacteroides_sartorii	GOBP_NEUTROPHIL_MEDIATED_IMMUNITY	NA	NA
g__Bacteroides.s__Bacteroides_sartorii	GOBP_REGULATION_OF_FAT_CELL_PROLIFERATION	NA	NA
g__Bacteroides.s__Bacteroides_sartorii	GOBP_POSITIVE_REGULATION_OF_GRANULOCYTE_CHEMOTAXIS	NA	NA
g__Bacteroides.s__Bacteroides_sartorii	GOBP_REGULATION_OF_RESTING_MEMBRANE_POTENTIAL	NA	NA
g__Bacteroides.s__Bacteroides_sartorii	GOBP_REGULATION_OF_DOPAMINERGIC_NEURON_DIFFERENTIATION	NA	NA
g__Bacteroides.s__Bacteroides_sartorii	GOBP_DOPAMINERGIC_NEURON_DIFFERENTIATION	NA	NA
g__Bacteroides.s__Bacteroides_sartorii	GOBP_REGULATION_OF_HETEROTYPIC_CELL_CELL_ADHESION	NA	NA
g__Bacteroides.s__Bacteroides_sartorii	GOBP_NEGATIVE_REGULATION_OF_CHEMOKINE_PRODUCTION	NA	NA
g__Bacteroides.s__Bacteroides_sartorii	GOBP_LABYRINTHINE_LAYER_MORPHOGENESIS	NA	NA
g__Bacteroides.s__Bacteroides_sartorii	GOBP_CELL_CELL_ADHESION_INVOLVED_IN_GASTRULATION	NA	NA
g__Bacteroides.s__Bacteroides_sartorii	GOBP_UDP_N_ACETYLGLUCOSAMINE_METABOLIC_PROCESS	NA	NA
g__Bacteroides.s__Bacteroides_sartorii	GOBP_GRANULOCYTE_ACTIVATION	NA	NA
g__Bacteroides.s__Bacteroides_sartorii	GOBP_CELLULAR_HYPOTONIC_RESPONSE	NA	NA
g__Bacteroides.s__Bacteroides_sartorii	GOBP_PSEUDOPODIUM_ORGANIZATION	NA	NA
g__Bacteroides.s__Bacteroides_sartorii	GOBP_CELLULAR_RESPONSE_TO_GLUCAGON_STIMULUS	NA	NA
g__Bacteroides.s__Bacteroides_sartorii	GOBP_NEGATIVE_REGULATION_OF_STRESS_ACTIVATED_PROTEIN_KINASE_SIGNALING_CASCADE	NA	NA
g__Bacteroides.s__Bacteroides_sartorii	GOBP_KILLING_OF_CELLS_OF_ANOTHER_ORGANISM	NA	NA
g__Bacteroides.s__Bacteroides_sartorii	GOBP_HYPOTONIC_RESPONSE	NA	NA
g__Bacteroides.s__Bacteroides_sartorii	GOBP_EMBRYONIC_PLACENTA_MORPHOGENESIS	NA	NA
g__Bacteroides.s__Bacteroides_sartorii	GOBP_REGULATION_OF_RELAXATION_OF_MUSCLE	NA	NA
g__Bacteroides.s__Bacteroides_sartorii	GOBP_REGULATION_OF_SUPEROXIDE_METABOLIC_PROCESS	NA	NA
g__Bacteroides.s__Bacteroides_sartorii	GOBP_RESPONSE_TO_PROSTAGLANDIN_E	NA	NA
g__Bacteroides.s__Bacteroides_sartorii	GOBP_CELLULAR_RESPONSE_TO_OSMOTIC_STRESS	NA	NA
g__Bacteroides.s__Bacteroides_sartorii	GOBP_RESPONSE_TO_ALDOSTERONE	NA	NA
g__Bacteroides.s__Bacteroides_sartorii	GOBP_REGULATION_OF_SUPEROXIDE_ANION_GENERATION	NA	NA
g__Bacteroides.s__Bacteroides_sartorii	GOBP_HETEROTYPIC_CELL_CELL_ADHESION	NA	NA
g__Bacteroides.s__Bacteroides_sartorii	GOBP_REGULATION_OF_PLASMA_MEMBRANE_ORGANIZATION	NA	NA
g__Bacteroides.s__Bacteroides_sartorii	GOBP_POSITIVE_REGULATION_OF_MYELOID_LEUKOCYTE_MEDIATED_IMMUNITY	NA	NA
g__Bacteroides.s__Bacteroides_sartorii	GOBP_POSITIVE_REGULATION_OF_POTASSIUM_ION_TRANSMEMBRANE_TRANSPORTER_ACTIVITY	NA	NA
g__Bacteroides.s__Bacteroides_sartorii	GOBP_MAGNESIUM_ION_HOMEOSTASIS	NA	NA
g__Bacteroides.s__Bacteroides_sartorii	GOBP_NEGATIVE_REGULATION_OF_CELL_FATE_COMMITMENT	NA	NA
g__Bacteroides.s__Bacteroides_sartorii	GOBP_POSITIVE_REGULATION_OF_T_HELPER_CELL_DIFFERENTIATION	NA	NA
g__Bacteroides.s__Bacteroides_sartorii	GOBP_ANTIMICROBIAL_HUMORAL_IMMUNE_RESPONSE_MEDIATED_BY_ANTIMICROBIAL_PEPTIDE	NA	NA
g__Bacteroides.s__Bacteroides_sartorii	GOBP_REGULATION_OF_INTEGRIN_ACTIVATION	NA	NA
g__Bacteroides.s__Bacteroides_sartorii	GOBP_NATURAL_KILLER_CELL_MEDIATED_IMMUNE_RESPONSE_TO_TUMOR_CELL	NA	NA
g__Bacteroides.s__Bacteroides_sartorii	GOBP_POSITIVE_REGULATION_OF_PSEUDOPODIUM_ASSEMBLY	NA	NA
g__Bacteroides.s__Bacteroides_sartorii	GOBP_NEGATIVE_REGULATION_OF_CYTOKINE_PRODUCTION_INVOLVED_IN_INFLAMMATORY_RESPONSE	NA	NA
g__Bacteroides.s__Bacteroides_sartorii	GOBP_B_CELL_APOPTOTIC_PROCESS	NA	NA
g__Bacteroides.s__Bacteroides_sartorii	GOBP_AMINO_SUGAR_BIOSYNTHETIC_PROCESS	NA	NA
g__Bacteroides.s__Bacteroides_sartorii	GOBP_EOSINOPHIL_MIGRATION	NA	NA
g__Bacteroides.s__Bacteroides_sartorii	GOBP_BRANCHING_INVOLVED_IN_LABYRINTHINE_LAYER_MORPHOGENESIS	NA	NA
g__Bacteroides.s__Bacteroides_sartorii	GOBP_REGULATION_OF_BIOLOGICAL_PROCESS_INVOLVED_IN_SYMBIOTIC_INTERACTION	NA	NA
g__Bacteroides.s__Bacteroides_sartorii	GOBP_RESPONSE_TO_OSMOTIC_STRESS	NA	NA
g__Bacteroides.s__Bacteroides_sartorii	GOBP_NEGATIVE_REGULATION_OF_GLUCOSE_TRANSMEMBRANE_TRANSPORT	NA	NA
g__Bacteroides.s__Bacteroides_sartorii	GOBP_MESODERMAL_CELL_FATE_SPECIFICATION	NA	NA
g__Bacteroides.s__Bacteroides_sartorii	GOBP_NUCLEOBASE_TRANSPORT	NA	NA
g__Bacteroides.s__Bacteroides_sartorii	GOBP_POSITIVE_REGULATION_OF_STEROID_HORMONE_SECRETION	NA	NA
g__Bacteroides.s__Bacteroides_sartorii	GOBP_POSITIVE_REGULATION_OF_T_CELL_DIFFERENTIATION_IN_THYMUS	NA	NA
g__Bacteroides.s__Bacteroides_sartorii	GOBP_NEGATIVE_REGULATION_OF_JNK_CASCADE	NA	NA
g__Bacteroides.s__Bacteroides_sartorii	GOBP_NEGATIVE_REGULATION_OF_BONE_MINERALIZATION	NA	NA
g__Bacteroides.s__Bacteroides_sartorii	GOBP_CELL_CELL_JUNCTION_MAINTENANCE	NA	NA
g__Bacteroides.s__Bacteroides_sartorii	GOBP_REGULATION_OF_LEUKOCYTE_DEGRANULATION	NA	NA
g__Bacteroides.s__Bacteroides_sartorii	GOBP_PURINE_NUCLEOBASE_METABOLIC_PROCESS	NA	NA
g__Bacteroides.s__Bacteroides_sartorii	GOBP_MIDBRAIN_DOPAMINERGIC_NEURON_DIFFERENTIATION	NA	NA
g__Bacteroides.s__Bacteroides_sartorii	GOBP_POSITIVE_REGULATION_OF_CELL_ADHESION_MEDIATED_BY_INTEGRIN	NA	NA
g__Bacteroides.s__Bacteroides_sartorii	GOBP_ANTIMICROBIAL_HUMORAL_RESPONSE	NA	NA
g__Bacteroides.s__Bacteroides_sartorii	GOBP_DEFENSE_RESPONSE_TO_GRAM_POSITIVE_BACTERIUM	NA	NA
g__Bacteroides.s__Bacteroides_sartorii	GOBP_REGULATION_OF_NEUTROPHIL_ACTIVATION	NA	NA
g__Bacteroides.s__Bacteroides_sartorii	GOBP_POSITIVE_REGULATION_OF_MIRNA_METABOLIC_PROCESS	NA	NA
g__Bacteroides.s__Bacteroides_sartorii	GOBP_NEGATIVE_REGULATION_OF_MAPK_CASCADE	NA	NA
g__Bacteroides.s__Bacteroides_sartorii	GOBP_MYELIN_MAINTENANCE	NA	NA
g__Bacteroides.s__Bacteroides_sartorii	GOBP_REGULATION_OF_NK_T_CELL_ACTIVATION	NA	NA
g__Bacteroides.s__Bacteroides_sartorii	GOBP_MYELOID_LEUKOCYTE_MEDIATED_IMMUNITY	NA	NA
g__Bacteroides.s__Bacteroides_sartorii	GOBP_NEGATIVE_REGULATION_OF_DIGESTIVE_SYSTEM_PROCESS	NA	NA
g__Bacteroides.s__Bacteroides_sartorii	GOBP_PHOSPHATIDYLSERINE_METABOLIC_PROCESS	NA	NA
g__Bacteroides.s__Bacteroides_sartorii	GOBP_REGULATION_OF_FEEDING_BEHAVIOR	NA	NA
g__Bacteroides.s__Bacteroides_sartorii	GOBP_INTERCELLULAR_TRANSPORT	NA	NA
g__Bacteroides.s__Bacteroides_sartorii	GOBP_NEGATIVE_REGULATION_OF_VIRAL_ENTRY_INTO_HOST_CELL	NA	NA
g__Bacteroides.s__Bacteroides_sartorii	GOBP_CELLULAR_HYPEROSMOTIC_RESPONSE	NA	NA
g__Bacteroides.s__Bacteroides_sartorii	GOBP_ACTIN_FILAMENT_SEVERING	NA	NA
g__Bacteroides.s__Bacteroides_sartorii	GOBP_REGULATION_OF_TOLL_LIKE_RECEPTOR_2_SIGNALING_PATHWAY	NA	NA
g__Bacteroides.s__Bacteroides_sartorii	GOBP_FRUCTOSE_6_PHOSPHATE_METABOLIC_PROCESS	NA	NA
g__Bacteroides.s__Bacteroides_sartorii	GOBP_EOSINOPHIL_CHEMOTAXIS	NA	NA
g__Bacteroides.s__Bacteroides_sartorii	GOBP_NEGATIVE_REGULATION_OF_ERK1_AND_ERK2_CASCADE	NA	NA
g__Bacteroides.s__Bacteroides_sartorii	GOBP_NEGATIVE_REGULATION_OF_ALCOHOL_BIOSYNTHETIC_PROCESS	NA	NA
g__Bacteroides.s__Bacteroides_sartorii	GOBP_POSITIVE_REGULATION_OF_NEUTROPHIL_MIGRATION	NA	NA
g__Bacteroides.s__Bacteroides_sartorii	GOBP_RESPONSE_TO_INTERLEUKIN_6	NA	NA
g__Bacteroides.s__Bacteroides_sartorii	GOBP_CELLULAR_RESPONSE_TO_KETONE	NA	NA
g__Bacteroides.s__Bacteroides_sartorii	GOBP_FAT_CELL_PROLIFERATION	NA	NA
g__Bacteroides.s__Bacteroides_sartorii	GOBP_LEUKOCYTE_DEGRANULATION	NA	NA
g__Bacteroides.s__Bacteroides_sartorii	GOBP_POSITIVE_REGULATION_OF_MIRNA_TRANSCRIPTION	NA	NA
g__Bacteroides.s__Bacteroides_sartorii	GOBP_NEGATIVE_REGULATION_OF_GLUCOSE_IMPORT	NA	NA
g__Bacteroides.s__Bacteroides_sartorii	GOBP_POSITIVE_REGULATION_OF_PHOSPHATASE_ACTIVITY	NA	NA
g__Bacteroides.s__Bacteroides_sartorii	GOBP_REGULATION_OF_STEROID_HORMONE_SECRETION	NA	NA
g__Bacteroides.s__Bacteroides_sartorii	GOBP_LYMPHOCYTE_CHEMOTAXIS	NA	NA
g__Bacteroides.s__Bacteroides_sartorii	GOBP_CELLULAR_RESPONSE_TO_TESTOSTERONE_STIMULUS	NA	NA
g__Bacteroides.s__Bacteroides_sartorii	GOBP_CELLULAR_RESPONSE_TO_PROSTAGLANDIN_E_STIMULUS	NA	NA
g__Bacteroides.s__Bacteroides_sartorii	GOBP_REGULATION_OF_PHOSPHATIDYLCHOLINE_METABOLIC_PROCESS	NA	NA
g__Bacteroides.s__Bacteroides_sartorii	GOBP_WATER_TRANSPORT	NA	NA
g__Bacteroides.s__Bacteroides_sartorii	GOBP_GRANULOCYTE_MACROPHAGE_COLONY_STIMULATING_FACTOR_PRODUCTION	NA	NA
g__Bacteroides.s__Bacteroides_sartorii	GOBP_MESODERMAL_CELL_FATE_COMMITMENT	NA	NA
g__Bacteroides.s__Bacteroides_sartorii	GOBP_NEGATIVE_REGULATION_OF_LIPID_LOCALIZATION	NA	NA
g__Bacteroides.s__Bacteroides_sartorii	GOBP_CELLULAR_RESPONSE_TO_OXIDISED_LOW_DENSITY_LIPOPROTEIN_PARTICLE_STIMULUS	NA	NA
g__Bacteroides.s__Bacteroides_sartorii	GOBP_CELLULAR_RESPONSE_TO_INTERLEUKIN_1	NA	NA
g__Bacteroides.s__Bacteroides_sartorii	GOBP_NEGATIVE_REGULATION_OF_ALPHA_BETA_T_CELL_PROLIFERATION	NA	NA
g__Bacteroides.s__Bacteroides_sartorii	GOBP_TOLL_LIKE_RECEPTOR_2_SIGNALING_PATHWAY	NA	NA
g__Bacteroides.s__Bacteroides_sartorii	GOBP_CELLULAR_RESPONSE_TO_CORTICOSTEROID_STIMULUS	NA	NA
g__Bacteroides.s__Bacteroides_sartorii	GOBP_ONE_CARBON_METABOLIC_PROCESS	NA	NA
g__Bacteroides.s__Bacteroides_sartorii	GOBP_POSITIVE_REGULATION_OF_INSULIN_SECRETION_INVOLVED_IN_CELLULAR_RESPONSE_TO_GLUCOSE_STIMULUS	NA	NA
g__Bacteroides.s__Bacteroides_sartorii	GOBP_RESPONSE_TO_PROSTAGLANDIN	NA	NA
g__Bacteroides.s__Bacteroides_sartorii	GOBP_REGULATION_OF_POTASSIUM_ION_TRANSMEMBRANE_TRANSPORTER_ACTIVITY	NA	NA
g__Bacteroides.s__Bacteroides_sartorii	GOBP_NEGATIVE_REGULATION_OF_VIRAL_LIFE_CYCLE	NA	NA
g__Bacteroides.s__Bacteroides_sartorii	GOBP_REGULATION_OF_MEMBRANE_INVAGINATION	NA	NA
g__Bacteroides.s__Bacteroides_sartorii	GOBP_NEGATIVE_REGULATION_OF_INTERLEUKIN_1_PRODUCTION	NA	NA
g__Bacteroides.s__Bacteroides_sartorii	GOBP_REGULATION_OF_GLUCOCORTICOID_SECRETION	NA	NA
g__Bacteroides.s__Bacteroides_sartorii	GOBP_MUCUS_SECRETION	NA	NA
g__Bacteroides.s__Bacteroides_sartorii	GOBP_NEGATIVE_REGULATION_OF_CD4_POSITIVE_ALPHA_BETA_T_CELL_PROLIFERATION	NA	NA
g__Bacteroides.s__Bacteroides_sartorii	GOBP_REGULATION_OF_CALCIUM_ION_IMPORT	NA	NA
g__Bacteroides.s__Bacteroides_sartorii	GOBP_POSITIVE_REGULATION_OF_REACTIVE_OXYGEN_SPECIES_METABOLIC_PROCESS	NA	NA
g__Bacteroides.s__Bacteroides_sartorii	GOBP_REGULATION_OF_B_CELL_APOPTOTIC_PROCESS	NA	NA
g__Bacteroides.s__Bacteroides_sartorii	GOBP_OUTER_MITOCHONDRIAL_MEMBRANE_ORGANIZATION	NA	NA
g__Bacteroides.s__Bacteroides_sartorii	GOBP_CELLULAR_RESPONSE_TO_LIPOPROTEIN_PARTICLE_STIMULUS	NA	NA
g__Bacteroides.s__Bacteroides_sartorii	GOBP_NUCLEOSIDE_MONOPHOSPHATE_CATABOLIC_PROCESS	NA	NA
g__Bacteroides.s__Bacteroides_sartorii	GOBP_REGULATION_OF_TOLL_LIKE_RECEPTOR_4_SIGNALING_PATHWAY	NA	NA
g__Bacteroides.s__Bacteroides_sartorii	GOBP_REGULATION_OF_PRESYNAPTIC_CYTOSOLIC_CALCIUM_ION_CONCENTRATION	NA	NA
g__Bacteroides.s__Bacteroides_sartorii	GOBP_REGULATION_OF_LYMPHOCYTE_CHEMOTAXIS	NA	NA
g__Bacteroides.s__Bacteroides_sartorii	GOBP_RIBONUCLEOSIDE_MONOPHOSPHATE_CATABOLIC_PROCESS	NA	NA
g__Bacteroides.s__Bacteroides_sartorii	GOBP_CELLULAR_RESPONSE_TO_INTERFERON_GAMMA	NA	NA
g__Bacteroides.s__Bacteroides_sartorii	GOBP_POSITIVE_REGULATION_OF_LYMPHOCYTE_CHEMOTAXIS	NA	NA
g__Bacteroides.s__Bacteroides_sartorii	GOBP_POSITIVE_REGULATION_OF_CD4_POSITIVE_ALPHA_BETA_T_CELL_DIFFERENTIATION	NA	NA
g__Bacteroides.s__Bacteroides_sartorii	GOBP_POSITIVE_REGULATION_OF_HOMOTYPIC_CELL_CELL_ADHESION	NA	NA
g__Bacteroides.s__Bacteroides_sartorii	GOBP_NEGATIVE_REGULATION_OF_MACROPHAGE_MIGRATION	NA	NA
g__Bacteroides.s__Bacteroides_sartorii	GOBP_CARBOHYDRATE_TRANSMEMBRANE_TRANSPORT	NA	NA
g__Bacteroides.s__Bacteroides_sartorii	GOBP_THROMBIN_ACTIVATED_RECEPTOR_SIGNALING_PATHWAY	NA	NA
g__Bacteroides.s__Bacteroides_sartorii	GOBP_SUPEROXIDE_ANION_GENERATION	NA	NA
g__Bacteroides.s__Bacteroides_sartorii	GOBP_NEGATIVE_REGULATION_OF_JUN_KINASE_ACTIVITY	NA	NA
g__Bacteroides.s__Bacteroides_sartorii	GOBP_MESODERMAL_CELL_DIFFERENTIATION	NA	NA
g__Bacteroides.s__Bacteroides_sartorii	GOBP_PEPTIDYL_PROLINE_HYDROXYLATION	NA	NA
g__Bacteroides.s__Bacteroides_sartorii	GOBP_RESPONSE_TO_CHEMOKINE	NA	NA
g__Bacteroides.s__Bacteroides_sartorii	GOBP_REGULATION_OF_MYELOID_LEUKOCYTE_MEDIATED_IMMUNITY	NA	NA
g__Bacteroides.s__Bacteroides_sartorii	GOBP_VERY_LOW_DENSITY_LIPOPROTEIN_PARTICLE_ASSEMBLY	NA	NA
g__Bacteroides.s__Bacteroides_sartorii	GOBP_LONG_CHAIN_FATTY_ACID_IMPORT_ACROSS_PLASMA_MEMBRANE	NA	NA
g__Bacteroides.s__Bacteroides_sartorii	GOBP_RESPONSE_TO_GRAVITY	NA	NA
g__Bacteroides.s__Bacteroides_sartorii	GOBP_RESPONSE_TO_ANGIOTENSIN	NA	NA
g__Bacteroides.s__Bacteroides_sartorii	GOBP_SUPEROXIDE_METABOLIC_PROCESS	NA	NA
g__Bacteroides.s__Bacteroides_sartorii	GOBP_RESPONSE_TO_TUMOR_NECROSIS_FACTOR	NA	NA
g__Bacteroides.s__Bacteroides_sartorii	GOBP_DETECTION_OF_TEMPERATURE_STIMULUS_INVOLVED_IN_SENSORY_PERCEPTION_OF_PAIN	NA	NA
g__Bacteroides.s__Bacteroides_sartorii	GOBP_NK_T_CELL_ACTIVATION	NA	NA
g__Bacteroides.s__Bacteroides_sartorii	GOBP_DETECTION_OF_STIMULUS_INVOLVED_IN_SENSORY_PERCEPTION_OF_PAIN	NA	NA
g__Bacteroides.s__Bacteroides_sartorii	GOBP_REGULATION_OF_POSITIVE_CHEMOTAXIS	NA	NA
g__Bacteroides.s__Bacteroides_sartorii	GOBP_CORTICAL_ACTIN_CYTOSKELETON_ORGANIZATION	NA	NA
g__Bacteroides.s__Bacteroides_sartorii	GOBP_PEROXISOME_PROLIFERATOR_ACTIVATED_RECEPTOR_SIGNALING_PATHWAY	NA	NA
g__Bacteroides.s__Bacteroides_sartorii	GOBP_NEGATIVE_REGULATION_OF_CYSTEINE_TYPE_ENDOPEPTIDASE_ACTIVITY	NA	NA
g__Bacteroides.s__Bacteroides_sartorii	GOBP_ENTRY_INTO_HOST	NA	NA
g__Bacteroides.s__Bacteroides_sartorii	GOBP_POSITIVE_REGULATION_OF_PROTEIN_SECRETION	NA	NA
g__Bacteroides.s__Bacteroides_sartorii	GOBP_CELLULAR_RESPONSE_TO_LOW_DENSITY_LIPOPROTEIN_PARTICLE_STIMULUS	NA	NA
g__Bacteroides.s__Bacteroides_sartorii	GOBP_POSITIVE_REGULATION_OF_NEUROINFLAMMATORY_RESPONSE	NA	NA
g__Bacteroides.s__Bacteroides_sartorii	GOBP_HOMOTYPIC_CELL_CELL_ADHESION	NA	NA
g__Bacteroides.s__Bacteroides_sartorii	GOBP_REGULATION_OF_CARDIAC_MUSCLE_ADAPTATION	NA	NA
g__Bacteroides.s__Bacteroides_sartorii	GOBP_RESPONSE_TO_INTERFERON_GAMMA	NA	NA
g__Bacteroides.s__Bacteroides_sartorii	GOBP_POSITIVE_REGULATION_OF_CALCIUM_ION_IMPORT	NA	NA
g__Bacteroides.s__Bacteroides_sartorii	GOBP_POSITIVE_REGULATION_OF_VIRAL_LIFE_CYCLE	NA	NA
g__Bacteroides.s__Bacteroides_sartorii	GOBP_DETECTION_OF_TEMPERATURE_STIMULUS_INVOLVED_IN_SENSORY_PERCEPTION	NA	NA
g__Bacteroides.s__Bacteroides_sartorii	GOBP_MYELOID_CELL_ACTIVATION_INVOLVED_IN_IMMUNE_RESPONSE	NA	NA
g__Bacteroides.s__Bacteroides_sartorii	GOBP_RESPONSE_TO_MINERALOCORTICOID	NA	NA
g__Bacteroides.s__Bacteroides_sartorii	GOBP_NATURAL_KILLER_CELL_CHEMOTAXIS	NA	NA
g__Bacteroides.s__Bacteroides_sartorii	GOBP_NEUTROPHIL_MEDIATED_KILLING_OF_SYMBIONT_CELL	NA	NA
g__Bacteroides.s__Bacteroides_sartorii	GOBP_POSITIVE_REGULATION_OF_GLYCOPROTEIN_METABOLIC_PROCESS	NA	NA
g__Bacteroides.s__Bacteroides_sartorii	GOBP_POSITIVE_REGULATION_OF_NUCLEOTIDE_BIOSYNTHETIC_PROCESS	NA	NA
g__Bacteroides.s__Bacteroides_sartorii	GOBP_POSITIVE_REGULATION_OF_CD4_POSITIVE_ALPHA_BETA_T_CELL_ACTIVATION	NA	NA
g__Bacteroides.s__Bacteroides_sartorii	GOBP_REACTIVE_NITROGEN_SPECIES_METABOLIC_PROCESS	NA	NA
g__Bacteroides.s__Bacteroides_sartorii	GOBP_REGULATION_OF_UNSATURATED_FATTY_ACID_BIOSYNTHETIC_PROCESS	NA	NA
g__Bacteroides.s__Bacteroides_sartorii	GOBP_POSITIVE_REGULATION_OF_COLD_INDUCED_THERMOGENESIS	NA	NA
g__Bacteroides.s__Bacteroides_sartorii	GOBP_IMMUNOLOGICAL_MEMORY_PROCESS	NA	NA
g__Bacteroides.s__Bacteroides_sartorii	GOBP_POSITIVE_REGULATION_OF_INTEGRIN_ACTIVATION	NA	NA
g__Bacteroides.s__Bacteroides_sartorii	GOBP_NEGATIVE_REGULATION_OF_NERVOUS_SYSTEM_PROCESS	NA	NA
g__Bacteroides.s__Bacteroides_sartorii	GOBP_RESPONSE_TO_GLUCAGON	NA	NA
g__Bacteroides.s__Bacteroides_sartorii	GOBP_POSITIVE_REGULATION_OF_GUANYLATE_CYCLASE_ACTIVITY	NA	NA
g__Bacteroides.s__Bacteroides_sartorii	GOBP_IMMUNOLOGICAL_MEMORY_FORMATION_PROCESS	NA	NA
g__Bacteroides.s__Bacteroides_sartorii	GOBP_RESPONSE_TO_CADMIUM_ION	NA	NA
g__Bacteroides.s__Bacteroides_sartorii	GOBP_RELAXATION_OF_MUSCLE	NA	NA
g__Bacteroides.s__Bacteroides_sartorii	GOBP_NEGATIVE_REGULATION_OF_B_CELL_APOPTOTIC_PROCESS	NA	NA
g__Bacteroides.s__Bacteroides_sartorii	GOBP_REGULATION_OF_PROTEIN_EXPORT_FROM_NUCLEUS	NA	NA
g__Bacteroides.s__Bacteroides_sartorii	GOBP_CELLULAR_RESPONSE_TO_PROSTAGLANDIN_STIMULUS	NA	NA
g__Bacteroides.s__Bacteroides_sartorii	GOBP_DETECTION_OF_TEMPERATURE_STIMULUS	NA	NA
g__Bacteroides.s__Bacteroides_sartorii	GOBP_POSITIVE_REGULATION_OF_PLATELET_AGGREGATION	NA	NA
g__Bacteroides.s__Bacteroides_sartorii	GOBP_INTERLEUKIN_6_MEDIATED_SIGNALING_PATHWAY	NA	NA
g__Bacteroides.s__Bacteroides_sartorii	GOBP_REGULATION_OF_ACTIN_FILAMENT_BASED_MOVEMENT	NA	NA
g__Bacteroides.s__Bacteroides_sartorii	GOBP_AMMONIUM_TRANSMEMBRANE_TRANSPORT	NA	NA
g__Bacteroides.s__Bacteroides_sartorii	GOBP_CELLULAR_RESPONSE_TO_ALDEHYDE	NA	NA
g__Bacteroides.s__Bacteroides_sartorii	GOBP_HYPEROSMOTIC_RESPONSE	NA	NA
g__Bacteroides.s__Bacteroides_sartorii	GOBP_REGULATION_OF_T_CELL_DIFFERENTIATION_IN_THYMUS	NA	NA
g__Bacteroides.s__Bacteroides_sartorii	GOBP_NEUTROPHIL_MIGRATION	NA	NA
g__Bacteroides.s__Bacteroides_sartorii	GOBP_POSITIVE_REGULATION_OF_LIPID_TRANSPORT	NA	NA
g__Bacteroides.s__Bacteroides_sartorii	GOBP_RESPONSE_TO_INTERLEUKIN_1	NA	NA
g__Bacteroides.s__Bacteroides_sartorii	GOBP_REGULATION_OF_FC_RECEPTOR_MEDIATED_STIMULATORY_SIGNALING_PATHWAY	NA	NA
g__Bacteroides.s__Bacteroides_sartorii	GOBP_POSITIVE_REGULATION_OF_AMYLOID_PRECURSOR_PROTEIN_CATABOLIC_PROCESS	NA	NA
g__Bacteroides.s__Bacteroides_sartorii	GOBP_MALE_SEX_DETERMINATION	NA	NA
g__Bacteroides.s__Bacteroides_sartorii	GOBP_NEGATIVE_REGULATION_OF_PEPTIDYL_TYROSINE_PHOSPHORYLATION	NA	NA
g__Bacteroides.s__Bacteroides_sartorii	GOBP_SENSORY_PERCEPTION_OF_TEMPERATURE_STIMULUS	NA	NA
g__Bacteroides.s__Bacteroides_sartorii	GOBP_NEGATIVE_REGULATION_OF_TOLL_LIKE_RECEPTOR_4_SIGNALING_PATHWAY	NA	NA
g__Bacteroides.s__Bacteroides_sartorii	GOBP_REGULATION_OF_VIRAL_ENTRY_INTO_HOST_CELL	NA	NA
g__Bacteroides.s__Bacteroides_sartorii	GOBP_POSITIVE_REGULATION_OF_TYROSINE_PHOSPHORYLATION_OF_STAT_PROTEIN	NA	NA
g__Bacteroides.s__Bacteroides_sartorii	GOBP_EPITHELIAL_CELL_PROLIFERATION_INVOLVED_IN_LUNG_MORPHOGENESIS	NA	NA
g__Bacteroides.s__Bacteroides_sartorii	GOBP_KERATINOCYTE_MIGRATION	NA	NA
g__Bacteroides.s__Bacteroides_sartorii	GOBP_NEGATIVE_REGULATION_OF_BEHAVIOR	NA	NA
g__Bacteroides.s__Bacteroides_sartorii	GOBP_PHOSPHATIDYLCHOLINE_CATABOLIC_PROCESS	NA	NA
g__Bacteroides.s__Bacteroides_sartorii	GOBP_NEGATIVE_REGULATION_OF_SMOOTH_MUSCLE_CONTRACTION	NA	NA
g__Bacteroides.s__Bacteroides_sartorii	GOBP_ESTABLISHMENT_OF_LYMPHOCYTE_POLARITY	NA	NA
g__Bacteroides.s__Bacteroides_sartorii	GOBP_CELLULAR_RESPONSE_TO_REACTIVE_OXYGEN_SPECIES	NA	NA
g__Bacteroides.s__Bacteroides_sartorii	GOBP_EPIDERMIS_MORPHOGENESIS	NA	NA
g__Bacteroides.s__Bacteroides_sartorii	GOBP_CELL_KILLING	NA	NA
g__Bacteroides.s__Bacteroides_sartorii	GOBP_GRANULOCYTE_MIGRATION	NA	NA
g__Bacteroides.s__Bacteroides_sartorii	GOBP_T_CELL_CHEMOTAXIS	NA	NA
g__Bacteroides.s__Bacteroides_sartorii	GOBP_CELLULAR_RESPONSE_TO_MINERALOCORTICOID_STIMULUS	NA	NA
g__Bacteroides.s__Bacteroides_sartorii	GOBP_PHOSPHATIDYLCHOLINE_METABOLIC_PROCESS	NA	NA
g__Bacteroides.s__Bacteroides_sartorii	GOBP_CYTOKINE_PRODUCTION_INVOLVED_IN_INFLAMMATORY_RESPONSE	NA	NA
g__Bacteroides.s__Bacteroides_sartorii	GOBP_POSITIVE_REGULATION_OF_ERBB_SIGNALING_PATHWAY	NA	NA
g__Bacteroides.s__Bacteroides_sartorii	GOBP_ACTIN_CROSSLINK_FORMATION	NA	NA
g__Bacteroides.s__Bacteroides_sartorii	GOBP_VESTIBULOCOCHLEAR_NERVE_DEVELOPMENT	NA	NA
g__Bacteroides.s__Bacteroides_sartorii	GOBP_CELLULAR_RESPONSE_TO_HYDROGEN_PEROXIDE	NA	NA
g__Bacteroides.s__Bacteroides_sartorii	GOBP_PURINE_NUCLEOSIDE_MONOPHOSPHATE_CATABOLIC_PROCESS	NA	NA
g__Bacteroides.s__Bacteroides_sartorii	GOBP_REGULATION_OF_RESPONSE_TO_TUMOR_CELL	NA	NA
g__Bacteroides.s__Bacteroides_sartorii	GOBP_CELL_DIFFERENTIATION_INVOLVED_IN_EMBRYONIC_PLACENTA_DEVELOPMENT	NA	NA
g__Bacteroides.s__Bacteroides_sartorii	GOBP_POSITIVE_REGULATION_OF_NUCLEOTIDE_METABOLIC_PROCESS	NA	NA
g__Bacteroides.s__Bacteroides_sartorii	GOBP_SYNAPTIC_TRANSMISSION_GABAERGIC	NA	NA
g__Bacteroides.s__Bacteroides_sartorii	GOBP_REGULATION_OF_PLASMA_LIPOPROTEIN_PARTICLE_LEVELS	NA	NA
g__Bacteroides.s__Bacteroides_sartorii	GOBP_CELLULAR_RESPONSE_TO_DEXAMETHASONE_STIMULUS	NA	NA
g__Bacteroides.s__Bacteroides_sartorii	GOBP_LEUKOCYTE_CHEMOTAXIS	NA	NA
g__Bacteroides.s__Bacteroides_sartorii	GOBP_CARBOHYDRATE_TRANSPORT	NA	NA
g__Bacteroides.s__Bacteroides_sartorii	GOBP_POSITIVE_REGULATION_OF_GRANULOCYTE_MACROPHAGE_COLONY_STIMULATING_FACTOR_PRODUCTION	NA	NA
g__Bacteroides.s__Bacteroides_sartorii	GOBP_RESPONSE_TO_ORGANOPHOSPHORUS	NA	NA
g__Bacteroides.s__Bacteroides_sartorii	GOBP_NADH_REGENERATION	NA	NA
g__Bacteroides.s__Bacteroides_sartorii	GOBP_POSITIVE_REGULATION_OF_NITRIC_OXIDE_METABOLIC_PROCESS	NA	NA
g__Bacteroides.s__Bacteroides_sartorii	GOBP_RESPONSE_TO_INTERLEUKIN_17	NA	NA
g__Bacteroides.s__Bacteroides_sartorii	GOBP_ERK1_AND_ERK2_CASCADE	NA	NA
g__Bacteroides.s__Bacteroides_sartorii	GOBP_DEOXYRIBONUCLEOSIDE_MONOPHOSPHATE_CATABOLIC_PROCESS	NA	NA
g__Bacteroides.s__Bacteroides_sartorii	GOBP_NEUTROPHIL_CHEMOTAXIS	NA	NA
g__Bacteroides.s__Bacteroides_sartorii	GOBP_DEFENSE_RESPONSE_TO_FUNGUS	NA	NA
g__Bacteroides.s__Bacteroides_sartorii	GOBP_POSITIVE_REGULATION_OF_RIG_I_SIGNALING_PATHWAY	NA	NA
g__Bacteroides.s__Bacteroides_sartorii	GOBP_NEGATIVE_REGULATION_BY_HOST_OF_VIRAL_TRANSCRIPTION	NA	NA
g__Bacteroides.s__Bacteroides_sartorii	GOBP_REGULATION_OF_ERBB_SIGNALING_PATHWAY	NA	NA
g__Bacteroides.s__Bacteroides_sartorii	GOBP_MOTOR_BEHAVIOR	NA	NA
g__Bacteroides.s__Bacteroides_sartorii	GOBP_NEGATIVE_REGULATION_OF_MUSCLE_CONTRACTION	NA	NA
g__Bacteroides.s__Bacteroides_sartorii	GOBP_POSITIVE_REGULATION_OF_BONE_RESORPTION	NA	NA
g__Bacteroides.s__Bacteroides_sartorii	GOBP_POSITIVE_REGULATION_OF_LEUKOCYTE_CHEMOTAXIS	NA	NA
g__Bacteroides.s__Bacteroides_sartorii	GOBP_RESPONSE_TO_CORTICOSTEROID	NA	NA
g__Bacteroides.s__Bacteroides_sartorii	GOBP_FLUID_TRANSPORT	NA	NA
g__Bacteroides.s__Bacteroides_sartorii	GOBP_REGULATION_OF_NEUTROPHIL_CHEMOTAXIS	NA	NA
g__Bacteroides.s__Bacteroides_sartorii	GOBP_DECIDUALIZATION	NA	NA
g__Bacteroides.s__Bacteroides_sartorii	GOBP_DEFENSE_RESPONSE_TO_GRAM_NEGATIVE_BACTERIUM	NA	NA
g__Bacteroides.s__Bacteroides_sartorii	GOBP_RESPIRATORY_BURST	NA	NA
g__Bacteroides.s__Bacteroides_sartorii	GOBP_NEGATIVE_REGULATION_OF_LEUKOCYTE_CHEMOTAXIS	NA	NA
g__Bacteroides.s__Bacteroides_sartorii	GOBP_REGULATION_OF_HOMOTYPIC_CELL_CELL_ADHESION	NA	NA
g__Bacteroides.s__Bacteroides_sartorii	GOBP_REGULATION_OF_MIRNA_METABOLIC_PROCESS	NA	NA
g__Bacteroides.s__Bacteroides_sartorii	GOBP_POSITIVE_REGULATION_OF_UBIQUITIN_PROTEIN_LIGASE_ACTIVITY	NA	NA
g__Bacteroides.s__Bacteroides_sartorii	GOBP_DENDRITIC_SPINE_MAINTENANCE	NA	NA
g__Bacteroides.s__Bacteroides_sartorii	GOBP_NEGATIVE_REGULATION_OF_ANOIKIS	NA	NA
g__Bacteroides.s__Bacteroides_sartorii	GOBP_POSITIVE_REGULATION_OF_NATURAL_KILLER_CELL_PROLIFERATION	NA	NA
g__Bacteroides.s__Bacteroides_sartorii	GOBP_POLYOL_BIOSYNTHETIC_PROCESS	NA	NA
g__Bacteroides.s__Bacteroides_sartorii	GOBP_POSITIVE_REGULATION_OF_VOLTAGE_GATED_POTASSIUM_CHANNEL_ACTIVITY	NA	NA
g__Bacteroides.s__Bacteroides_sartorii	GOBP_NEGATIVE_REGULATION_OF_HORMONE_SECRETION	NA	NA
g__Bacteroides.s__Bacteroides_sartorii	GOBP_REGULATION_OF_GRANULOCYTE_CHEMOTAXIS	NA	NA
g__Bacteroides.s__Bacteroides_sartorii	GOBP_NEGATIVE_REGULATION_OF_STEROL_TRANSPORT	NA	NA
g__Bacteroides.s__Bacteroides_sartorii	GOBP_PROTEIN_KINASE_C_ACTIVATING_G_PROTEIN_COUPLED_RECEPTOR_SIGNALING_PATHWAY	NA	NA
g__Bacteroides.s__Bacteroides_sartorii	GOBP_LONG_CHAIN_FATTY_ACID_TRANSPORT	NA	NA
g__Bacteroides.s__Bacteroides_sartorii	GOBP_T_CELL_ACTIVATION_INVOLVED_IN_IMMUNE_RESPONSE	NA	NA
g__Bacteroides.s__Bacteroides_sartorii	GOBP_DEFENSE_RESPONSE_TO_BACTERIUM	NA	NA
g__Bacteroides.s__Bacteroides_sartorii	GOBP_NEGATIVE_REGULATION_OF_RESPONSE_TO_CYTOKINE_STIMULUS	NA	NA
g__Bacteroides.s__Bacteroides_sartorii	GOBP_NEGATIVE_REGULATION_OF_CHOLESTEROL_STORAGE	NA	NA
g__Bacteroides.s__Bacteroides_sartorii	GOBP_NEGATIVE_REGULATION_OF_MUSCLE_ADAPTATION	NA	NA
g__Bacteroides.s__Bacteroides_sartorii	GOBP_POSITIVE_REGULATION_OF_CALCIUM_MEDIATED_SIGNALING	NA	NA
g__Bacteroides.s__Bacteroides_sartorii	GOBP_POSITIVE_REGULATION_OF_ACTIVATED_T_CELL_PROLIFERATION	NA	NA
g__Bacteroides.s__Bacteroides_sartorii	GOBP_FATTY_ACID_TRANSMEMBRANE_TRANSPORT	NA	NA
g__Bacteroides.s__Bacteroides_sartorii	GOBP_L_GLUTAMATE_IMPORT_ACROSS_PLASMA_MEMBRANE	NA	NA
g__Bacteroides.s__Bacteroides_sartorii	GOBP_PURINE_CONTAINING_COMPOUND_CATABOLIC_PROCESS	NA	NA
g__Bacteroides.s__Bacteroides_sartorii	GOBP_NEGATIVE_REGULATION_OF_LYMPHOCYTE_MIGRATION	NA	NA
g__Bacteroides.s__Bacteroides_sartorii	GOBP_REGULATION_OF_LEUKOCYTE_CHEMOTAXIS	NA	NA
g__Bacteroides.s__Bacteroides_sartorii	GOBP_POSITIVE_REGULATION_OF_FAT_CELL_DIFFERENTIATION	NA	NA
g__Bacteroides.s__Bacteroides_sartorii	GOBP_MAINTENANCE_OF_BLOOD_BRAIN_BARRIER	NA	NA
g__Bacteroides.s__Bacteroides_sartorii	GOBP_POSITIVE_REGULATION_OF_SYNAPTIC_TRANSMISSION_GABAERGIC	NA	NA
g__Bacteroides.s__Bacteroides_sartorii	GOBP_MIRNA_METABOLIC_PROCESS	NA	NA
g__Bacteroides.s__Bacteroides_sartorii	GOBP_POSITIVE_REGULATION_OF_WOUND_HEALING	NA	NA
g__Bacteroides.s__Bacteroides_sartorii	GOBP_LABYRINTHINE_LAYER_DEVELOPMENT	NA	NA
g__Bacteroides.s__Bacteroides_sartorii	GOBP_INTRINSIC_APOPTOTIC_SIGNALING_PATHWAY_IN_RESPONSE_TO_OXIDATIVE_STRESS	NA	NA
g__Bacteroides.s__Bacteroides_sartorii	GOBP_MONOCYTE_CHEMOTAXIS	NA	NA
g__Bacteroides.s__Bacteroides_sartorii	GOBP_CELLULAR_RESPONSE_TO_MACROPHAGE_COLONY_STIMULATING_FACTOR_STIMULUS	NA	NA
g__Bacteroides.s__Bacteroides_sartorii	GOBP_GRANULOCYTE_CHEMOTAXIS	NA	NA
g__Bacteroides.s__Bacteroides_sartorii	GOBP_INSULIN_METABOLIC_PROCESS	NA	NA
g__Collinsella.s__Collinsella_sp._GD3	GOBP_POLYOL_TRANSMEMBRANE_TRANSPORT	0.547723	0.12687
g__Collinsella.s__Collinsella_sp._GD3	GOBP_POSITIVE_REGULATION_OF_LEUKOCYTE_DEGRANULATION	0.136931	0.725369
g__Collinsella.s__Collinsella_sp._GD3	GOBP_NEUTROPHIL_DEGRANULATION	0.410792	0.272071
g__Collinsella.s__Collinsella_sp._GD3	GOBP_NEUTROPHIL_ACTIVATION_INVOLVED_IN_IMMUNE_RESPONSE	0.136931	0.725369
g__Collinsella.s__Collinsella_sp._GD3	GOBP_NEUTROPHIL_MEDIATED_IMMUNITY	0.136931	0.725369
g__Collinsella.s__Collinsella_sp._GD3	GOBP_REGULATION_OF_FAT_CELL_PROLIFERATION	0.410792	0.272071
g__Collinsella.s__Collinsella_sp._GD3	GOBP_POSITIVE_REGULATION_OF_GRANULOCYTE_CHEMOTAXIS	0.410792	0.272071
g__Collinsella.s__Collinsella_sp._GD3	GOBP_REGULATION_OF_RESTING_MEMBRANE_POTENTIAL	0.547723	0.12687
g__Collinsella.s__Collinsella_sp._GD3	GOBP_REGULATION_OF_DOPAMINERGIC_NEURON_DIFFERENTIATION	0.547723	0.12687
g__Collinsella.s__Collinsella_sp._GD3	GOBP_DOPAMINERGIC_NEURON_DIFFERENTIATION	0.410792	0.272071
g__Collinsella.s__Collinsella_sp._GD3	GOBP_REGULATION_OF_HETEROTYPIC_CELL_CELL_ADHESION	0.136931	0.725369
g__Collinsella.s__Collinsella_sp._GD3	GOBP_NEGATIVE_REGULATION_OF_CHEMOKINE_PRODUCTION	0.410792	0.272071
g__Collinsella.s__Collinsella_sp._GD3	GOBP_LABYRINTHINE_LAYER_MORPHOGENESIS	0.410792	0.272071
g__Collinsella.s__Collinsella_sp._GD3	GOBP_CELL_CELL_ADHESION_INVOLVED_IN_GASTRULATION	0	1
g__Collinsella.s__Collinsella_sp._GD3	GOBP_UDP_N_ACETYLGLUCOSAMINE_METABOLIC_PROCESS	0.136931	0.725369
g__Collinsella.s__Collinsella_sp._GD3	GOBP_GRANULOCYTE_ACTIVATION	0.273861	0.475797
g__Collinsella.s__Collinsella_sp._GD3	GOBP_CELLULAR_HYPOTONIC_RESPONSE	0.547723	0.12687
g__Collinsella.s__Collinsella_sp._GD3	GOBP_PSEUDOPODIUM_ORGANIZATION	0.136931	0.725369
g__Collinsella.s__Collinsella_sp._GD3	GOBP_CELLULAR_RESPONSE_TO_GLUCAGON_STIMULUS	0.410792	0.272071
g__Collinsella.s__Collinsella_sp._GD3	GOBP_NEGATIVE_REGULATION_OF_STRESS_ACTIVATED_PROTEIN_KINASE_SIGNALING_CASCADE	0.410792	0.272071
g__Collinsella.s__Collinsella_sp._GD3	GOBP_KILLING_OF_CELLS_OF_ANOTHER_ORGANISM	0.273861	0.475797
g__Collinsella.s__Collinsella_sp._GD3	GOBP_HYPOTONIC_RESPONSE	0.547723	0.12687
g__Collinsella.s__Collinsella_sp._GD3	GOBP_EMBRYONIC_PLACENTA_MORPHOGENESIS	0.410792	0.272071
g__Collinsella.s__Collinsella_sp._GD3	GOBP_REGULATION_OF_RELAXATION_OF_MUSCLE	0.136931	0.725369
g__Collinsella.s__Collinsella_sp._GD3	GOBP_REGULATION_OF_SUPEROXIDE_METABOLIC_PROCESS	0.410792	0.272071
g__Collinsella.s__Collinsella_sp._GD3	GOBP_RESPONSE_TO_PROSTAGLANDIN_E	0.136931	0.725369
g__Collinsella.s__Collinsella_sp._GD3	GOBP_CELLULAR_RESPONSE_TO_OSMOTIC_STRESS	0.547723	0.12687
g__Collinsella.s__Collinsella_sp._GD3	GOBP_RESPONSE_TO_ALDOSTERONE	0	1
g__Collinsella.s__Collinsella_sp._GD3	GOBP_REGULATION_OF_SUPEROXIDE_ANION_GENERATION	0.410792	0.272071
g__Collinsella.s__Collinsella_sp._GD3	GOBP_HETEROTYPIC_CELL_CELL_ADHESION	0.410792	0.272071
g__Collinsella.s__Collinsella_sp._GD3	GOBP_REGULATION_OF_PLASMA_MEMBRANE_ORGANIZATION	0.410792	0.272071
g__Collinsella.s__Collinsella_sp._GD3	GOBP_POSITIVE_REGULATION_OF_MYELOID_LEUKOCYTE_MEDIATED_IMMUNITY	0.410792	0.272071
g__Collinsella.s__Collinsella_sp._GD3	GOBP_POSITIVE_REGULATION_OF_POTASSIUM_ION_TRANSMEMBRANE_TRANSPORTER_ACTIVITY	0.547723	0.12687
g__Collinsella.s__Collinsella_sp._GD3	GOBP_MAGNESIUM_ION_HOMEOSTASIS	0.547723	0.12687
g__Collinsella.s__Collinsella_sp._GD3	GOBP_NEGATIVE_REGULATION_OF_CELL_FATE_COMMITMENT	0	1
g__Collinsella.s__Collinsella_sp._GD3	GOBP_POSITIVE_REGULATION_OF_T_HELPER_CELL_DIFFERENTIATION	0.547723	0.12687
g__Collinsella.s__Collinsella_sp._GD3	GOBP_ANTIMICROBIAL_HUMORAL_IMMUNE_RESPONSE_MEDIATED_BY_ANTIMICROBIAL_PEPTIDE	0.273861	0.475797
g__Collinsella.s__Collinsella_sp._GD3	GOBP_REGULATION_OF_INTEGRIN_ACTIVATION	0.410792	0.272071
g__Collinsella.s__Collinsella_sp._GD3	GOBP_NATURAL_KILLER_CELL_MEDIATED_IMMUNE_RESPONSE_TO_TUMOR_CELL	0.547723	0.12687
g__Collinsella.s__Collinsella_sp._GD3	GOBP_POSITIVE_REGULATION_OF_PSEUDOPODIUM_ASSEMBLY	0	1
g__Collinsella.s__Collinsella_sp._GD3	GOBP_NEGATIVE_REGULATION_OF_CYTOKINE_PRODUCTION_INVOLVED_IN_INFLAMMATORY_RESPONSE	0.410792	0.272071
g__Collinsella.s__Collinsella_sp._GD3	GOBP_B_CELL_APOPTOTIC_PROCESS	0.547723	0.12687
g__Collinsella.s__Collinsella_sp._GD3	GOBP_AMINO_SUGAR_BIOSYNTHETIC_PROCESS	0.547723	0.12687
g__Collinsella.s__Collinsella_sp._GD3	GOBP_EOSINOPHIL_MIGRATION	0.273861	0.475797
g__Collinsella.s__Collinsella_sp._GD3	GOBP_BRANCHING_INVOLVED_IN_LABYRINTHINE_LAYER_MORPHOGENESIS	0	1
g__Collinsella.s__Collinsella_sp._GD3	GOBP_REGULATION_OF_BIOLOGICAL_PROCESS_INVOLVED_IN_SYMBIOTIC_INTERACTION	0.547723	0.12687
g__Collinsella.s__Collinsella_sp._GD3	GOBP_RESPONSE_TO_OSMOTIC_STRESS	0.410792	0.272071
g__Collinsella.s__Collinsella_sp._GD3	GOBP_NEGATIVE_REGULATION_OF_GLUCOSE_TRANSMEMBRANE_TRANSPORT	0	1
g__Collinsella.s__Collinsella_sp._GD3	GOBP_MESODERMAL_CELL_FATE_SPECIFICATION	0.273861	0.475797
g__Collinsella.s__Collinsella_sp._GD3	GOBP_NUCLEOBASE_TRANSPORT	0.547723	0.12687
g__Collinsella.s__Collinsella_sp._GD3	GOBP_POSITIVE_REGULATION_OF_STEROID_HORMONE_SECRETION	0.410792	0.272071
g__Collinsella.s__Collinsella_sp._GD3	GOBP_POSITIVE_REGULATION_OF_T_CELL_DIFFERENTIATION_IN_THYMUS	0.547723	0.12687
g__Collinsella.s__Collinsella_sp._GD3	GOBP_NEGATIVE_REGULATION_OF_JNK_CASCADE	0.273861	0.475797
g__Collinsella.s__Collinsella_sp._GD3	GOBP_NEGATIVE_REGULATION_OF_BONE_MINERALIZATION	0.136931	0.725369
g__Collinsella.s__Collinsella_sp._GD3	GOBP_CELL_CELL_JUNCTION_MAINTENANCE	0	1
g__Collinsella.s__Collinsella_sp._GD3	GOBP_REGULATION_OF_LEUKOCYTE_DEGRANULATION	0.410792	0.272071
g__Collinsella.s__Collinsella_sp._GD3	GOBP_PURINE_NUCLEOBASE_METABOLIC_PROCESS	0.547723	0.12687
g__Collinsella.s__Collinsella_sp._GD3	GOBP_MIDBRAIN_DOPAMINERGIC_NEURON_DIFFERENTIATION	0.410792	0.272071
g__Collinsella.s__Collinsella_sp._GD3	GOBP_POSITIVE_REGULATION_OF_CELL_ADHESION_MEDIATED_BY_INTEGRIN	0.410792	0.272071
g__Collinsella.s__Collinsella_sp._GD3	GOBP_ANTIMICROBIAL_HUMORAL_RESPONSE	0.273861	0.475797
g__Collinsella.s__Collinsella_sp._GD3	GOBP_DEFENSE_RESPONSE_TO_GRAM_POSITIVE_BACTERIUM	0	1
g__Collinsella.s__Collinsella_sp._GD3	GOBP_REGULATION_OF_NEUTROPHIL_ACTIVATION	0.410792	0.272071
g__Collinsella.s__Collinsella_sp._GD3	GOBP_POSITIVE_REGULATION_OF_MIRNA_METABOLIC_PROCESS	0.273861	0.475797
g__Collinsella.s__Collinsella_sp._GD3	GOBP_NEGATIVE_REGULATION_OF_MAPK_CASCADE	0.410792	0.272071
g__Collinsella.s__Collinsella_sp._GD3	GOBP_MYELIN_MAINTENANCE	0	1
g__Collinsella.s__Collinsella_sp._GD3	GOBP_REGULATION_OF_NK_T_CELL_ACTIVATION	0.547723	0.12687
g__Collinsella.s__Collinsella_sp._GD3	GOBP_MYELOID_LEUKOCYTE_MEDIATED_IMMUNITY	0.410792	0.272071
g__Collinsella.s__Collinsella_sp._GD3	GOBP_NEGATIVE_REGULATION_OF_DIGESTIVE_SYSTEM_PROCESS	0.547723	0.12687
g__Collinsella.s__Collinsella_sp._GD3	GOBP_PHOSPHATIDYLSERINE_METABOLIC_PROCESS	0	1
g__Collinsella.s__Collinsella_sp._GD3	GOBP_REGULATION_OF_FEEDING_BEHAVIOR	0.547723	0.12687
g__Collinsella.s__Collinsella_sp._GD3	GOBP_INTERCELLULAR_TRANSPORT	0.273861	0.475797
g__Collinsella.s__Collinsella_sp._GD3	GOBP_NEGATIVE_REGULATION_OF_VIRAL_ENTRY_INTO_HOST_CELL	0.547723	0.12687
g__Collinsella.s__Collinsella_sp._GD3	GOBP_CELLULAR_HYPEROSMOTIC_RESPONSE	0.547723	0.12687
g__Collinsella.s__Collinsella_sp._GD3	GOBP_ACTIN_FILAMENT_SEVERING	0.136931	0.725369
g__Collinsella.s__Collinsella_sp._GD3	GOBP_REGULATION_OF_TOLL_LIKE_RECEPTOR_2_SIGNALING_PATHWAY	0.547723	0.12687
g__Collinsella.s__Collinsella_sp._GD3	GOBP_FRUCTOSE_6_PHOSPHATE_METABOLIC_PROCESS	0.547723	0.12687
g__Collinsella.s__Collinsella_sp._GD3	GOBP_EOSINOPHIL_CHEMOTAXIS	0.273861	0.475797
g__Collinsella.s__Collinsella_sp._GD3	GOBP_NEGATIVE_REGULATION_OF_ERK1_AND_ERK2_CASCADE	0.410792	0.272071
g__Collinsella.s__Collinsella_sp._GD3	GOBP_NEGATIVE_REGULATION_OF_ALCOHOL_BIOSYNTHETIC_PROCESS	0.273861	0.475797
g__Collinsella.s__Collinsella_sp._GD3	GOBP_POSITIVE_REGULATION_OF_NEUTROPHIL_MIGRATION	0.273861	0.475797
g__Collinsella.s__Collinsella_sp._GD3	GOBP_RESPONSE_TO_INTERLEUKIN_6	0.410792	0.272071
g__Collinsella.s__Collinsella_sp._GD3	GOBP_CELLULAR_RESPONSE_TO_KETONE	0.410792	0.272071
g__Collinsella.s__Collinsella_sp._GD3	GOBP_FAT_CELL_PROLIFERATION	0.410792	0.272071
g__Collinsella.s__Collinsella_sp._GD3	GOBP_LEUKOCYTE_DEGRANULATION	0.410792	0.272071
g__Collinsella.s__Collinsella_sp._GD3	GOBP_POSITIVE_REGULATION_OF_MIRNA_TRANSCRIPTION	0.136931	0.725369
g__Collinsella.s__Collinsella_sp._GD3	GOBP_NEGATIVE_REGULATION_OF_GLUCOSE_IMPORT	0.273861	0.475797
g__Collinsella.s__Collinsella_sp._GD3	GOBP_POSITIVE_REGULATION_OF_PHOSPHATASE_ACTIVITY	0.273861	0.475797
g__Collinsella.s__Collinsella_sp._GD3	GOBP_REGULATION_OF_STEROID_HORMONE_SECRETION	0.410792	0.272071
g__Collinsella.s__Collinsella_sp._GD3	GOBP_LYMPHOCYTE_CHEMOTAXIS	0.273861	0.475797
g__Collinsella.s__Collinsella_sp._GD3	GOBP_CELLULAR_RESPONSE_TO_TESTOSTERONE_STIMULUS	0.547723	0.12687
g__Collinsella.s__Collinsella_sp._GD3	GOBP_CELLULAR_RESPONSE_TO_PROSTAGLANDIN_E_STIMULUS	0	1
g__Collinsella.s__Collinsella_sp._GD3	GOBP_REGULATION_OF_PHOSPHATIDYLCHOLINE_METABOLIC_PROCESS	0.547723	0.12687
g__Collinsella.s__Collinsella_sp._GD3	GOBP_WATER_TRANSPORT	0	1
g__Collinsella.s__Collinsella_sp._GD3	GOBP_GRANULOCYTE_MACROPHAGE_COLONY_STIMULATING_FACTOR_PRODUCTION	0.410792	0.272071
g__Collinsella.s__Collinsella_sp._GD3	GOBP_MESODERMAL_CELL_FATE_COMMITMENT	0.410792	0.272071
g__Collinsella.s__Collinsella_sp._GD3	GOBP_NEGATIVE_REGULATION_OF_LIPID_LOCALIZATION	0.410792	0.272071
g__Collinsella.s__Collinsella_sp._GD3	GOBP_CELLULAR_RESPONSE_TO_OXIDISED_LOW_DENSITY_LIPOPROTEIN_PARTICLE_STIMULUS	0.273861	0.475797
g__Collinsella.s__Collinsella_sp._GD3	GOBP_CELLULAR_RESPONSE_TO_INTERLEUKIN_1	0.273861	0.475797
g__Collinsella.s__Collinsella_sp._GD3	GOBP_NEGATIVE_REGULATION_OF_ALPHA_BETA_T_CELL_PROLIFERATION	0	1
g__Collinsella.s__Collinsella_sp._GD3	GOBP_TOLL_LIKE_RECEPTOR_2_SIGNALING_PATHWAY	0.547723	0.12687
g__Collinsella.s__Collinsella_sp._GD3	GOBP_CELLULAR_RESPONSE_TO_CORTICOSTEROID_STIMULUS	0.273861	0.475797
g__Collinsella.s__Collinsella_sp._GD3	GOBP_ONE_CARBON_METABOLIC_PROCESS	-0.136931	0.725369
g__Collinsella.s__Collinsella_sp._GD3	GOBP_POSITIVE_REGULATION_OF_INSULIN_SECRETION_INVOLVED_IN_CELLULAR_RESPONSE_TO_GLUCOSE_STIMULUS	0.547723	0.12687
g__Collinsella.s__Collinsella_sp._GD3	GOBP_RESPONSE_TO_PROSTAGLANDIN	-0.273861	0.475797
g__Collinsella.s__Collinsella_sp._GD3	GOBP_REGULATION_OF_POTASSIUM_ION_TRANSMEMBRANE_TRANSPORTER_ACTIVITY	0.136931	0.725369
g__Collinsella.s__Collinsella_sp._GD3	GOBP_NEGATIVE_REGULATION_OF_VIRAL_LIFE_CYCLE	0.547723	0.12687
g__Collinsella.s__Collinsella_sp._GD3	GOBP_REGULATION_OF_MEMBRANE_INVAGINATION	0.547723	0.12687
g__Collinsella.s__Collinsella_sp._GD3	GOBP_NEGATIVE_REGULATION_OF_INTERLEUKIN_1_PRODUCTION	0.547723	0.12687
g__Collinsella.s__Collinsella_sp._GD3	GOBP_REGULATION_OF_GLUCOCORTICOID_SECRETION	0.547723	0.12687
g__Collinsella.s__Collinsella_sp._GD3	GOBP_MUCUS_SECRETION	-0.136931	0.725369
g__Collinsella.s__Collinsella_sp._GD3	GOBP_NEGATIVE_REGULATION_OF_CD4_POSITIVE_ALPHA_BETA_T_CELL_PROLIFERATION	0	1
g__Collinsella.s__Collinsella_sp._GD3	GOBP_REGULATION_OF_CALCIUM_ION_IMPORT	0	1
g__Collinsella.s__Collinsella_sp._GD3	GOBP_POSITIVE_REGULATION_OF_REACTIVE_OXYGEN_SPECIES_METABOLIC_PROCESS	0.410792	0.272071
g__Collinsella.s__Collinsella_sp._GD3	GOBP_REGULATION_OF_B_CELL_APOPTOTIC_PROCESS	0.547723	0.12687
g__Collinsella.s__Collinsella_sp._GD3	GOBP_OUTER_MITOCHONDRIAL_MEMBRANE_ORGANIZATION	0.410792	0.272071
g__Collinsella.s__Collinsella_sp._GD3	GOBP_CELLULAR_RESPONSE_TO_LIPOPROTEIN_PARTICLE_STIMULUS	0.410792	0.272071
g__Collinsella.s__Collinsella_sp._GD3	GOBP_NUCLEOSIDE_MONOPHOSPHATE_CATABOLIC_PROCESS	0.547723	0.12687
g__Collinsella.s__Collinsella_sp._GD3	GOBP_REGULATION_OF_TOLL_LIKE_RECEPTOR_4_SIGNALING_PATHWAY	0.547723	0.12687
g__Collinsella.s__Collinsella_sp._GD3	GOBP_REGULATION_OF_PRESYNAPTIC_CYTOSOLIC_CALCIUM_ION_CONCENTRATION	0.410792	0.272071
g__Collinsella.s__Collinsella_sp._GD3	GOBP_REGULATION_OF_LYMPHOCYTE_CHEMOTAXIS	0.273861	0.475797
g__Collinsella.s__Collinsella_sp._GD3	GOBP_RIBONUCLEOSIDE_MONOPHOSPHATE_CATABOLIC_PROCESS	0.547723	0.12687
g__Collinsella.s__Collinsella_sp._GD3	GOBP_CELLULAR_RESPONSE_TO_INTERFERON_GAMMA	0.410792	0.272071
g__Collinsella.s__Collinsella_sp._GD3	GOBP_POSITIVE_REGULATION_OF_LYMPHOCYTE_CHEMOTAXIS	0.547723	0.12687
g__Collinsella.s__Collinsella_sp._GD3	GOBP_POSITIVE_REGULATION_OF_CD4_POSITIVE_ALPHA_BETA_T_CELL_DIFFERENTIATION	0.547723	0.12687
g__Collinsella.s__Collinsella_sp._GD3	GOBP_POSITIVE_REGULATION_OF_HOMOTYPIC_CELL_CELL_ADHESION	0	1
g__Collinsella.s__Collinsella_sp._GD3	GOBP_NEGATIVE_REGULATION_OF_MACROPHAGE_MIGRATION	0.410792	0.272071
g__Collinsella.s__Collinsella_sp._GD3	GOBP_CARBOHYDRATE_TRANSMEMBRANE_TRANSPORT	0.136931	0.725369
g__Collinsella.s__Collinsella_sp._GD3	GOBP_THROMBIN_ACTIVATED_RECEPTOR_SIGNALING_PATHWAY	0.136931	0.725369
g__Collinsella.s__Collinsella_sp._GD3	GOBP_SUPEROXIDE_ANION_GENERATION	0.410792	0.272071
g__Collinsella.s__Collinsella_sp._GD3	GOBP_NEGATIVE_REGULATION_OF_JUN_KINASE_ACTIVITY	0.410792	0.272071
g__Collinsella.s__Collinsella_sp._GD3	GOBP_MESODERMAL_CELL_DIFFERENTIATION	0.136931	0.725369
g__Collinsella.s__Collinsella_sp._GD3	GOBP_PEPTIDYL_PROLINE_HYDROXYLATION	0.273861	0.475797
g__Collinsella.s__Collinsella_sp._GD3	GOBP_RESPONSE_TO_CHEMOKINE	0.273861	0.475797
g__Collinsella.s__Collinsella_sp._GD3	GOBP_REGULATION_OF_MYELOID_LEUKOCYTE_MEDIATED_IMMUNITY	0.410792	0.272071
g__Collinsella.s__Collinsella_sp._GD3	GOBP_VERY_LOW_DENSITY_LIPOPROTEIN_PARTICLE_ASSEMBLY	0	1
g__Collinsella.s__Collinsella_sp._GD3	GOBP_LONG_CHAIN_FATTY_ACID_IMPORT_ACROSS_PLASMA_MEMBRANE	0.547723	0.12687
g__Collinsella.s__Collinsella_sp._GD3	GOBP_RESPONSE_TO_GRAVITY	0.547723	0.12687
g__Collinsella.s__Collinsella_sp._GD3	GOBP_RESPONSE_TO_ANGIOTENSIN	0.136931	0.725369
g__Collinsella.s__Collinsella_sp._GD3	GOBP_SUPEROXIDE_METABOLIC_PROCESS	0.410792	0.272071
g__Collinsella.s__Collinsella_sp._GD3	GOBP_RESPONSE_TO_TUMOR_NECROSIS_FACTOR	0.410792	0.272071
g__Collinsella.s__Collinsella_sp._GD3	GOBP_DETECTION_OF_TEMPERATURE_STIMULUS_INVOLVED_IN_SENSORY_PERCEPTION_OF_PAIN	0.547723	0.12687
g__Collinsella.s__Collinsella_sp._GD3	GOBP_NK_T_CELL_ACTIVATION	0.547723	0.12687
g__Collinsella.s__Collinsella_sp._GD3	GOBP_DETECTION_OF_STIMULUS_INVOLVED_IN_SENSORY_PERCEPTION_OF_PAIN	0.547723	0.12687
g__Collinsella.s__Collinsella_sp._GD3	GOBP_REGULATION_OF_POSITIVE_CHEMOTAXIS	0.273861	0.475797
g__Collinsella.s__Collinsella_sp._GD3	GOBP_CORTICAL_ACTIN_CYTOSKELETON_ORGANIZATION	0.547723	0.12687
g__Collinsella.s__Collinsella_sp._GD3	GOBP_PEROXISOME_PROLIFERATOR_ACTIVATED_RECEPTOR_SIGNALING_PATHWAY	0	1
g__Collinsella.s__Collinsella_sp._GD3	GOBP_NEGATIVE_REGULATION_OF_CYSTEINE_TYPE_ENDOPEPTIDASE_ACTIVITY	0.136931	0.725369
g__Collinsella.s__Collinsella_sp._GD3	GOBP_ENTRY_INTO_HOST	0.547723	0.12687
g__Collinsella.s__Collinsella_sp._GD3	GOBP_POSITIVE_REGULATION_OF_PROTEIN_SECRETION	0.273861	0.475797
g__Collinsella.s__Collinsella_sp._GD3	GOBP_CELLULAR_RESPONSE_TO_LOW_DENSITY_LIPOPROTEIN_PARTICLE_STIMULUS	0.273861	0.475797
g__Collinsella.s__Collinsella_sp._GD3	GOBP_POSITIVE_REGULATION_OF_NEUROINFLAMMATORY_RESPONSE	0.410792	0.272071
g__Collinsella.s__Collinsella_sp._GD3	GOBP_HOMOTYPIC_CELL_CELL_ADHESION	0.273861	0.475797
g__Collinsella.s__Collinsella_sp._GD3	GOBP_REGULATION_OF_CARDIAC_MUSCLE_ADAPTATION	0.136931	0.725369
g__Collinsella.s__Collinsella_sp._GD3	GOBP_RESPONSE_TO_INTERFERON_GAMMA	0.410792	0.272071
g__Collinsella.s__Collinsella_sp._GD3	GOBP_POSITIVE_REGULATION_OF_CALCIUM_ION_IMPORT	-0.136931	0.725369
g__Collinsella.s__Collinsella_sp._GD3	GOBP_POSITIVE_REGULATION_OF_VIRAL_LIFE_CYCLE	0.410792	0.272071
g__Collinsella.s__Collinsella_sp._GD3	GOBP_DETECTION_OF_TEMPERATURE_STIMULUS_INVOLVED_IN_SENSORY_PERCEPTION	0.547723	0.12687
g__Collinsella.s__Collinsella_sp._GD3	GOBP_MYELOID_CELL_ACTIVATION_INVOLVED_IN_IMMUNE_RESPONSE	0.273861	0.475797
g__Collinsella.s__Collinsella_sp._GD3	GOBP_RESPONSE_TO_MINERALOCORTICOID	0	1
g__Collinsella.s__Collinsella_sp._GD3	GOBP_NATURAL_KILLER_CELL_CHEMOTAXIS	0.547723	0.12687
g__Collinsella.s__Collinsella_sp._GD3	GOBP_NEUTROPHIL_MEDIATED_KILLING_OF_SYMBIONT_CELL	-0.273861	0.475797
g__Collinsella.s__Collinsella_sp._GD3	GOBP_POSITIVE_REGULATION_OF_GLYCOPROTEIN_METABOLIC_PROCESS	0	1
g__Collinsella.s__Collinsella_sp._GD3	GOBP_POSITIVE_REGULATION_OF_NUCLEOTIDE_BIOSYNTHETIC_PROCESS	-0.136931	0.725369
g__Collinsella.s__Collinsella_sp._GD3	GOBP_POSITIVE_REGULATION_OF_CD4_POSITIVE_ALPHA_BETA_T_CELL_ACTIVATION	0.410792	0.272071
g__Collinsella.s__Collinsella_sp._GD3	GOBP_REACTIVE_NITROGEN_SPECIES_METABOLIC_PROCESS	0.547723	0.12687
g__Collinsella.s__Collinsella_sp._GD3	GOBP_REGULATION_OF_UNSATURATED_FATTY_ACID_BIOSYNTHETIC_PROCESS	0	1
g__Collinsella.s__Collinsella_sp._GD3	GOBP_POSITIVE_REGULATION_OF_COLD_INDUCED_THERMOGENESIS	0.136931	0.725369
g__Collinsella.s__Collinsella_sp._GD3	GOBP_IMMUNOLOGICAL_MEMORY_PROCESS	0.136931	0.725369
g__Collinsella.s__Collinsella_sp._GD3	GOBP_POSITIVE_REGULATION_OF_INTEGRIN_ACTIVATION	0.410792	0.272071
g__Collinsella.s__Collinsella_sp._GD3	GOBP_NEGATIVE_REGULATION_OF_NERVOUS_SYSTEM_PROCESS	0.410792	0.272071
g__Collinsella.s__Collinsella_sp._GD3	GOBP_RESPONSE_TO_GLUCAGON	0	1
g__Collinsella.s__Collinsella_sp._GD3	GOBP_POSITIVE_REGULATION_OF_GUANYLATE_CYCLASE_ACTIVITY	-0.273861	0.475797
g__Collinsella.s__Collinsella_sp._GD3	GOBP_IMMUNOLOGICAL_MEMORY_FORMATION_PROCESS	0.136931	0.725369
g__Collinsella.s__Collinsella_sp._GD3	GOBP_RESPONSE_TO_CADMIUM_ION	-0.136931	0.725369
g__Collinsella.s__Collinsella_sp._GD3	GOBP_RELAXATION_OF_MUSCLE	0	1
g__Collinsella.s__Collinsella_sp._GD3	GOBP_NEGATIVE_REGULATION_OF_B_CELL_APOPTOTIC_PROCESS	0.547723	0.12687
g__Collinsella.s__Collinsella_sp._GD3	GOBP_REGULATION_OF_PROTEIN_EXPORT_FROM_NUCLEUS	0.547723	0.12687
g__Collinsella.s__Collinsella_sp._GD3	GOBP_CELLULAR_RESPONSE_TO_PROSTAGLANDIN_STIMULUS	-0.136931	0.725369
g__Collinsella.s__Collinsella_sp._GD3	GOBP_DETECTION_OF_TEMPERATURE_STIMULUS	0.547723	0.12687
g__Collinsella.s__Collinsella_sp._GD3	GOBP_POSITIVE_REGULATION_OF_PLATELET_AGGREGATION	0	1
g__Collinsella.s__Collinsella_sp._GD3	GOBP_INTERLEUKIN_6_MEDIATED_SIGNALING_PATHWAY	0.273861	0.475797
g__Collinsella.s__Collinsella_sp._GD3	GOBP_REGULATION_OF_ACTIN_FILAMENT_BASED_MOVEMENT	0	1
g__Collinsella.s__Collinsella_sp._GD3	GOBP_AMMONIUM_TRANSMEMBRANE_TRANSPORT	0.273861	0.475797
g__Collinsella.s__Collinsella_sp._GD3	GOBP_CELLULAR_RESPONSE_TO_ALDEHYDE	-0.410792	0.272071
g__Collinsella.s__Collinsella_sp._GD3	GOBP_HYPEROSMOTIC_RESPONSE	0.273861	0.475797
g__Collinsella.s__Collinsella_sp._GD3	GOBP_REGULATION_OF_T_CELL_DIFFERENTIATION_IN_THYMUS	0.547723	0.12687
g__Collinsella.s__Collinsella_sp._GD3	GOBP_NEUTROPHIL_MIGRATION	0.273861	0.475797
g__Collinsella.s__Collinsella_sp._GD3	GOBP_POSITIVE_REGULATION_OF_LIPID_TRANSPORT	0.547723	0.12687
g__Collinsella.s__Collinsella_sp._GD3	GOBP_RESPONSE_TO_INTERLEUKIN_1	0.136931	0.725369
g__Collinsella.s__Collinsella_sp._GD3	GOBP_REGULATION_OF_FC_RECEPTOR_MEDIATED_STIMULATORY_SIGNALING_PATHWAY	0.547723	0.12687
g__Collinsella.s__Collinsella_sp._GD3	GOBP_POSITIVE_REGULATION_OF_AMYLOID_PRECURSOR_PROTEIN_CATABOLIC_PROCESS	0.547723	0.12687
g__Collinsella.s__Collinsella_sp._GD3	GOBP_MALE_SEX_DETERMINATION	0.136931	0.725369
g__Collinsella.s__Collinsella_sp._GD3	GOBP_NEGATIVE_REGULATION_OF_PEPTIDYL_TYROSINE_PHOSPHORYLATION	0.136931	0.725369
g__Collinsella.s__Collinsella_sp._GD3	GOBP_SENSORY_PERCEPTION_OF_TEMPERATURE_STIMULUS	0.547723	0.12687
g__Collinsella.s__Collinsella_sp._GD3	GOBP_NEGATIVE_REGULATION_OF_TOLL_LIKE_RECEPTOR_4_SIGNALING_PATHWAY	0.547723	0.12687
g__Collinsella.s__Collinsella_sp._GD3	GOBP_REGULATION_OF_VIRAL_ENTRY_INTO_HOST_CELL	0.547723	0.12687
g__Collinsella.s__Collinsella_sp._GD3	GOBP_POSITIVE_REGULATION_OF_TYROSINE_PHOSPHORYLATION_OF_STAT_PROTEIN	0.547723	0.12687
g__Collinsella.s__Collinsella_sp._GD3	GOBP_EPITHELIAL_CELL_PROLIFERATION_INVOLVED_IN_LUNG_MORPHOGENESIS	-0.136931	0.725369
g__Collinsella.s__Collinsella_sp._GD3	GOBP_KERATINOCYTE_MIGRATION	0.410792	0.272071
g__Collinsella.s__Collinsella_sp._GD3	GOBP_NEGATIVE_REGULATION_OF_BEHAVIOR	0.547723	0.12687
g__Collinsella.s__Collinsella_sp._GD3	GOBP_PHOSPHATIDYLCHOLINE_CATABOLIC_PROCESS	0.410792	0.272071
g__Collinsella.s__Collinsella_sp._GD3	GOBP_NEGATIVE_REGULATION_OF_SMOOTH_MUSCLE_CONTRACTION	0.273861	0.475797
g__Collinsella.s__Collinsella_sp._GD3	GOBP_ESTABLISHMENT_OF_LYMPHOCYTE_POLARITY	0.273861	0.475797
g__Collinsella.s__Collinsella_sp._GD3	GOBP_CELLULAR_RESPONSE_TO_REACTIVE_OXYGEN_SPECIES	0.273861	0.475797
g__Collinsella.s__Collinsella_sp._GD3	GOBP_EPIDERMIS_MORPHOGENESIS	0.273861	0.475797
g__Collinsella.s__Collinsella_sp._GD3	GOBP_CELL_KILLING	0.547723	0.12687
g__Collinsella.s__Collinsella_sp._GD3	GOBP_GRANULOCYTE_MIGRATION	0.273861	0.475797
g__Collinsella.s__Collinsella_sp._GD3	GOBP_T_CELL_CHEMOTAXIS	0.410792	0.272071
g__Collinsella.s__Collinsella_sp._GD3	GOBP_CELLULAR_RESPONSE_TO_MINERALOCORTICOID_STIMULUS	-0.136931	0.725369
g__Collinsella.s__Collinsella_sp._GD3	GOBP_PHOSPHATIDYLCHOLINE_METABOLIC_PROCESS	0	1
g__Collinsella.s__Collinsella_sp._GD3	GOBP_CYTOKINE_PRODUCTION_INVOLVED_IN_INFLAMMATORY_RESPONSE	0.547723	0.12687
g__Collinsella.s__Collinsella_sp._GD3	GOBP_POSITIVE_REGULATION_OF_ERBB_SIGNALING_PATHWAY	0.273861	0.475797
g__Collinsella.s__Collinsella_sp._GD3	GOBP_ACTIN_CROSSLINK_FORMATION	0.136931	0.725369
g__Collinsella.s__Collinsella_sp._GD3	GOBP_VESTIBULOCOCHLEAR_NERVE_DEVELOPMENT	0.547723	0.12687
g__Collinsella.s__Collinsella_sp._GD3	GOBP_CELLULAR_RESPONSE_TO_HYDROGEN_PEROXIDE	0.273861	0.475797
g__Collinsella.s__Collinsella_sp._GD3	GOBP_PURINE_NUCLEOSIDE_MONOPHOSPHATE_CATABOLIC_PROCESS	0.547723	0.12687
g__Collinsella.s__Collinsella_sp._GD3	GOBP_REGULATION_OF_RESPONSE_TO_TUMOR_CELL	0.547723	0.12687
g__Collinsella.s__Collinsella_sp._GD3	GOBP_CELL_DIFFERENTIATION_INVOLVED_IN_EMBRYONIC_PLACENTA_DEVELOPMENT	0.547723	0.12687
g__Collinsella.s__Collinsella_sp._GD3	GOBP_POSITIVE_REGULATION_OF_NUCLEOTIDE_METABOLIC_PROCESS	-0.136931	0.725369
g__Collinsella.s__Collinsella_sp._GD3	GOBP_SYNAPTIC_TRANSMISSION_GABAERGIC	0	1
g__Collinsella.s__Collinsella_sp._GD3	GOBP_REGULATION_OF_PLASMA_LIPOPROTEIN_PARTICLE_LEVELS	0.273861	0.475797
g__Collinsella.s__Collinsella_sp._GD3	GOBP_CELLULAR_RESPONSE_TO_DEXAMETHASONE_STIMULUS	0.410792	0.272071
g__Collinsella.s__Collinsella_sp._GD3	GOBP_LEUKOCYTE_CHEMOTAXIS	0.273861	0.475797
g__Collinsella.s__Collinsella_sp._GD3	GOBP_CARBOHYDRATE_TRANSPORT	-0.136931	0.725369
g__Collinsella.s__Collinsella_sp._GD3	GOBP_POSITIVE_REGULATION_OF_GRANULOCYTE_MACROPHAGE_COLONY_STIMULATING_FACTOR_PRODUCTION	-0.136931	0.725369
g__Collinsella.s__Collinsella_sp._GD3	GOBP_RESPONSE_TO_ORGANOPHOSPHORUS	0.273861	0.475797
g__Collinsella.s__Collinsella_sp._GD3	GOBP_NADH_REGENERATION	0.547723	0.12687
g__Collinsella.s__Collinsella_sp._GD3	GOBP_POSITIVE_REGULATION_OF_NITRIC_OXIDE_METABOLIC_PROCESS	0.410792	0.272071
g__Collinsella.s__Collinsella_sp._GD3	GOBP_RESPONSE_TO_INTERLEUKIN_17	0.547723	0.12687
g__Collinsella.s__Collinsella_sp._GD3	GOBP_ERK1_AND_ERK2_CASCADE	0.273861	0.475797
g__Collinsella.s__Collinsella_sp._GD3	GOBP_DEOXYRIBONUCLEOSIDE_MONOPHOSPHATE_CATABOLIC_PROCESS	0.547723	0.12687
g__Collinsella.s__Collinsella_sp._GD3	GOBP_NEUTROPHIL_CHEMOTAXIS	0.273861	0.475797
g__Collinsella.s__Collinsella_sp._GD3	GOBP_DEFENSE_RESPONSE_TO_FUNGUS	-0.136931	0.725369
g__Collinsella.s__Collinsella_sp._GD3	GOBP_POSITIVE_REGULATION_OF_RIG_I_SIGNALING_PATHWAY	0.136931	0.725369
g__Collinsella.s__Collinsella_sp._GD3	GOBP_NEGATIVE_REGULATION_BY_HOST_OF_VIRAL_TRANSCRIPTION	0.547723	0.12687
g__Collinsella.s__Collinsella_sp._GD3	GOBP_REGULATION_OF_ERBB_SIGNALING_PATHWAY	0.273861	0.475797
g__Collinsella.s__Collinsella_sp._GD3	GOBP_MOTOR_BEHAVIOR	0.547723	0.12687
g__Collinsella.s__Collinsella_sp._GD3	GOBP_NEGATIVE_REGULATION_OF_MUSCLE_CONTRACTION	0.136931	0.725369
g__Collinsella.s__Collinsella_sp._GD3	GOBP_POSITIVE_REGULATION_OF_BONE_RESORPTION	0.273861	0.475797
g__Collinsella.s__Collinsella_sp._GD3	GOBP_POSITIVE_REGULATION_OF_LEUKOCYTE_CHEMOTAXIS	0.273861	0.475797
g__Collinsella.s__Collinsella_sp._GD3	GOBP_RESPONSE_TO_CORTICOSTEROID	0.136931	0.725369
g__Collinsella.s__Collinsella_sp._GD3	GOBP_FLUID_TRANSPORT	-0.410792	0.272071
g__Collinsella.s__Collinsella_sp._GD3	GOBP_REGULATION_OF_NEUTROPHIL_CHEMOTAXIS	0.410792	0.272071
g__Collinsella.s__Collinsella_sp._GD3	GOBP_DECIDUALIZATION	0.547723	0.12687
g__Collinsella.s__Collinsella_sp._GD3	GOBP_DEFENSE_RESPONSE_TO_GRAM_NEGATIVE_BACTERIUM	0.136931	0.725369
g__Collinsella.s__Collinsella_sp._GD3	GOBP_RESPIRATORY_BURST	0.547723	0.12687
g__Collinsella.s__Collinsella_sp._GD3	GOBP_NEGATIVE_REGULATION_OF_LEUKOCYTE_CHEMOTAXIS	0.273861	0.475797
g__Collinsella.s__Collinsella_sp._GD3	GOBP_REGULATION_OF_HOMOTYPIC_CELL_CELL_ADHESION	0.136931	0.725369
g__Collinsella.s__Collinsella_sp._GD3	GOBP_REGULATION_OF_MIRNA_METABOLIC_PROCESS	0.273861	0.475797
g__Collinsella.s__Collinsella_sp._GD3	GOBP_POSITIVE_REGULATION_OF_UBIQUITIN_PROTEIN_LIGASE_ACTIVITY	0.547723	0.12687
g__Collinsella.s__Collinsella_sp._GD3	GOBP_DENDRITIC_SPINE_MAINTENANCE	0.410792	0.272071
g__Collinsella.s__Collinsella_sp._GD3	GOBP_NEGATIVE_REGULATION_OF_ANOIKIS	0.136931	0.725369
g__Collinsella.s__Collinsella_sp._GD3	GOBP_POSITIVE_REGULATION_OF_NATURAL_KILLER_CELL_PROLIFERATION	0.547723	0.12687
g__Collinsella.s__Collinsella_sp._GD3	GOBP_POLYOL_BIOSYNTHETIC_PROCESS	0.410792	0.272071
g__Collinsella.s__Collinsella_sp._GD3	GOBP_POSITIVE_REGULATION_OF_VOLTAGE_GATED_POTASSIUM_CHANNEL_ACTIVITY	0.547723	0.12687
g__Collinsella.s__Collinsella_sp._GD3	GOBP_NEGATIVE_REGULATION_OF_HORMONE_SECRETION	-0.136931	0.725369
g__Collinsella.s__Collinsella_sp._GD3	GOBP_REGULATION_OF_GRANULOCYTE_CHEMOTAXIS	0.410792	0.272071
g__Collinsella.s__Collinsella_sp._GD3	GOBP_NEGATIVE_REGULATION_OF_STEROL_TRANSPORT	0.273861	0.475797
g__Collinsella.s__Collinsella_sp._GD3	GOBP_PROTEIN_KINASE_C_ACTIVATING_G_PROTEIN_COUPLED_RECEPTOR_SIGNALING_PATHWAY	0	1
g__Collinsella.s__Collinsella_sp._GD3	GOBP_LONG_CHAIN_FATTY_ACID_TRANSPORT	0	1
g__Collinsella.s__Collinsella_sp._GD3	GOBP_T_CELL_ACTIVATION_INVOLVED_IN_IMMUNE_RESPONSE	0.273861	0.475797
g__Collinsella.s__Collinsella_sp._GD3	GOBP_DEFENSE_RESPONSE_TO_BACTERIUM	0.136931	0.725369
g__Collinsella.s__Collinsella_sp._GD3	GOBP_NEGATIVE_REGULATION_OF_RESPONSE_TO_CYTOKINE_STIMULUS	0.273861	0.475797
g__Collinsella.s__Collinsella_sp._GD3	GOBP_NEGATIVE_REGULATION_OF_CHOLESTEROL_STORAGE	0.547723	0.12687
g__Collinsella.s__Collinsella_sp._GD3	GOBP_NEGATIVE_REGULATION_OF_MUSCLE_ADAPTATION	0	1
g__Collinsella.s__Collinsella_sp._GD3	GOBP_POSITIVE_REGULATION_OF_CALCIUM_MEDIATED_SIGNALING	0.410792	0.272071
g__Collinsella.s__Collinsella_sp._GD3	GOBP_POSITIVE_REGULATION_OF_ACTIVATED_T_CELL_PROLIFERATION	0.273861	0.475797
g__Collinsella.s__Collinsella_sp._GD3	GOBP_FATTY_ACID_TRANSMEMBRANE_TRANSPORT	0.410792	0.272071
g__Collinsella.s__Collinsella_sp._GD3	GOBP_L_GLUTAMATE_IMPORT_ACROSS_PLASMA_MEMBRANE	0.547723	0.12687
g__Collinsella.s__Collinsella_sp._GD3	GOBP_PURINE_CONTAINING_COMPOUND_CATABOLIC_PROCESS	0	1
g__Collinsella.s__Collinsella_sp._GD3	GOBP_NEGATIVE_REGULATION_OF_LYMPHOCYTE_MIGRATION	-0.136931	0.725369
g__Collinsella.s__Collinsella_sp._GD3	GOBP_REGULATION_OF_LEUKOCYTE_CHEMOTAXIS	0.273861	0.475797
g__Collinsella.s__Collinsella_sp._GD3	GOBP_POSITIVE_REGULATION_OF_FAT_CELL_DIFFERENTIATION	0.273861	0.475797
g__Collinsella.s__Collinsella_sp._GD3	GOBP_MAINTENANCE_OF_BLOOD_BRAIN_BARRIER	0	1
g__Collinsella.s__Collinsella_sp._GD3	GOBP_POSITIVE_REGULATION_OF_SYNAPTIC_TRANSMISSION_GABAERGIC	-0.273861	0.475797
g__Collinsella.s__Collinsella_sp._GD3	GOBP_MIRNA_METABOLIC_PROCESS	0.547723	0.12687
g__Collinsella.s__Collinsella_sp._GD3	GOBP_POSITIVE_REGULATION_OF_WOUND_HEALING	0.136931	0.725369
g__Collinsella.s__Collinsella_sp._GD3	GOBP_LABYRINTHINE_LAYER_DEVELOPMENT	0.136931	0.725369
g__Collinsella.s__Collinsella_sp._GD3	GOBP_INTRINSIC_APOPTOTIC_SIGNALING_PATHWAY_IN_RESPONSE_TO_OXIDATIVE_STRESS	0.547723	0.12687
g__Collinsella.s__Collinsella_sp._GD3	GOBP_MONOCYTE_CHEMOTAXIS	0.273861	0.475797
g__Collinsella.s__Collinsella_sp._GD3	GOBP_CELLULAR_RESPONSE_TO_MACROPHAGE_COLONY_STIMULATING_FACTOR_STIMULUS	0.547723	0.12687
g__Collinsella.s__Collinsella_sp._GD3	GOBP_GRANULOCYTE_CHEMOTAXIS	0.273861	0.475797
g__Collinsella.s__Collinsella_sp._GD3	GOBP_INSULIN_METABOLIC_PROCESS	0.547723	0.12687
f__Lachnospiraceae.g__Robinsoniella	GOBP_POLYOL_TRANSMEMBRANE_TRANSPORT	0.547723	0.12687
f__Lachnospiraceae.g__Robinsoniella	GOBP_POSITIVE_REGULATION_OF_LEUKOCYTE_DEGRANULATION	0.136931	0.725369
f__Lachnospiraceae.g__Robinsoniella	GOBP_NEUTROPHIL_DEGRANULATION	0.410792	0.272071
f__Lachnospiraceae.g__Robinsoniella	GOBP_NEUTROPHIL_ACTIVATION_INVOLVED_IN_IMMUNE_RESPONSE	0.136931	0.725369
f__Lachnospiraceae.g__Robinsoniella	GOBP_NEUTROPHIL_MEDIATED_IMMUNITY	0.136931	0.725369
f__Lachnospiraceae.g__Robinsoniella	GOBP_REGULATION_OF_FAT_CELL_PROLIFERATION	0.410792	0.272071
f__Lachnospiraceae.g__Robinsoniella	GOBP_POSITIVE_REGULATION_OF_GRANULOCYTE_CHEMOTAXIS	0.410792	0.272071
f__Lachnospiraceae.g__Robinsoniella	GOBP_REGULATION_OF_RESTING_MEMBRANE_POTENTIAL	0.547723	0.12687
f__Lachnospiraceae.g__Robinsoniella	GOBP_REGULATION_OF_DOPAMINERGIC_NEURON_DIFFERENTIATION	0.547723	0.12687
f__Lachnospiraceae.g__Robinsoniella	GOBP_DOPAMINERGIC_NEURON_DIFFERENTIATION	0.410792	0.272071
f__Lachnospiraceae.g__Robinsoniella	GOBP_REGULATION_OF_HETEROTYPIC_CELL_CELL_ADHESION	0.136931	0.725369
f__Lachnospiraceae.g__Robinsoniella	GOBP_NEGATIVE_REGULATION_OF_CHEMOKINE_PRODUCTION	0.410792	0.272071
f__Lachnospiraceae.g__Robinsoniella	GOBP_LABYRINTHINE_LAYER_MORPHOGENESIS	0.410792	0.272071
f__Lachnospiraceae.g__Robinsoniella	GOBP_CELL_CELL_ADHESION_INVOLVED_IN_GASTRULATION	0	1
f__Lachnospiraceae.g__Robinsoniella	GOBP_UDP_N_ACETYLGLUCOSAMINE_METABOLIC_PROCESS	0.136931	0.725369
f__Lachnospiraceae.g__Robinsoniella	GOBP_GRANULOCYTE_ACTIVATION	0.273861	0.475797
f__Lachnospiraceae.g__Robinsoniella	GOBP_CELLULAR_HYPOTONIC_RESPONSE	0.547723	0.12687
f__Lachnospiraceae.g__Robinsoniella	GOBP_PSEUDOPODIUM_ORGANIZATION	0.136931	0.725369
f__Lachnospiraceae.g__Robinsoniella	GOBP_CELLULAR_RESPONSE_TO_GLUCAGON_STIMULUS	0.410792	0.272071
f__Lachnospiraceae.g__Robinsoniella	GOBP_NEGATIVE_REGULATION_OF_STRESS_ACTIVATED_PROTEIN_KINASE_SIGNALING_CASCADE	0.410792	0.272071
f__Lachnospiraceae.g__Robinsoniella	GOBP_KILLING_OF_CELLS_OF_ANOTHER_ORGANISM	0.273861	0.475797
f__Lachnospiraceae.g__Robinsoniella	GOBP_HYPOTONIC_RESPONSE	0.547723	0.12687
f__Lachnospiraceae.g__Robinsoniella	GOBP_EMBRYONIC_PLACENTA_MORPHOGENESIS	0.410792	0.272071
f__Lachnospiraceae.g__Robinsoniella	GOBP_REGULATION_OF_RELAXATION_OF_MUSCLE	0.136931	0.725369
f__Lachnospiraceae.g__Robinsoniella	GOBP_REGULATION_OF_SUPEROXIDE_METABOLIC_PROCESS	0.410792	0.272071
f__Lachnospiraceae.g__Robinsoniella	GOBP_RESPONSE_TO_PROSTAGLANDIN_E	0.136931	0.725369
f__Lachnospiraceae.g__Robinsoniella	GOBP_CELLULAR_RESPONSE_TO_OSMOTIC_STRESS	0.547723	0.12687
f__Lachnospiraceae.g__Robinsoniella	GOBP_RESPONSE_TO_ALDOSTERONE	0	1
f__Lachnospiraceae.g__Robinsoniella	GOBP_REGULATION_OF_SUPEROXIDE_ANION_GENERATION	0.410792	0.272071
f__Lachnospiraceae.g__Robinsoniella	GOBP_HETEROTYPIC_CELL_CELL_ADHESION	0.410792	0.272071
f__Lachnospiraceae.g__Robinsoniella	GOBP_REGULATION_OF_PLASMA_MEMBRANE_ORGANIZATION	0.410792	0.272071
f__Lachnospiraceae.g__Robinsoniella	GOBP_POSITIVE_REGULATION_OF_MYELOID_LEUKOCYTE_MEDIATED_IMMUNITY	0.410792	0.272071
f__Lachnospiraceae.g__Robinsoniella	GOBP_POSITIVE_REGULATION_OF_POTASSIUM_ION_TRANSMEMBRANE_TRANSPORTER_ACTIVITY	0.547723	0.12687
f__Lachnospiraceae.g__Robinsoniella	GOBP_MAGNESIUM_ION_HOMEOSTASIS	0.547723	0.12687
f__Lachnospiraceae.g__Robinsoniella	GOBP_NEGATIVE_REGULATION_OF_CELL_FATE_COMMITMENT	0	1
f__Lachnospiraceae.g__Robinsoniella	GOBP_POSITIVE_REGULATION_OF_T_HELPER_CELL_DIFFERENTIATION	0.547723	0.12687
f__Lachnospiraceae.g__Robinsoniella	GOBP_ANTIMICROBIAL_HUMORAL_IMMUNE_RESPONSE_MEDIATED_BY_ANTIMICROBIAL_PEPTIDE	0.273861	0.475797
f__Lachnospiraceae.g__Robinsoniella	GOBP_REGULATION_OF_INTEGRIN_ACTIVATION	0.410792	0.272071
f__Lachnospiraceae.g__Robinsoniella	GOBP_NATURAL_KILLER_CELL_MEDIATED_IMMUNE_RESPONSE_TO_TUMOR_CELL	0.547723	0.12687
f__Lachnospiraceae.g__Robinsoniella	GOBP_POSITIVE_REGULATION_OF_PSEUDOPODIUM_ASSEMBLY	0	1
f__Lachnospiraceae.g__Robinsoniella	GOBP_NEGATIVE_REGULATION_OF_CYTOKINE_PRODUCTION_INVOLVED_IN_INFLAMMATORY_RESPONSE	0.410792	0.272071
f__Lachnospiraceae.g__Robinsoniella	GOBP_B_CELL_APOPTOTIC_PROCESS	0.547723	0.12687
f__Lachnospiraceae.g__Robinsoniella	GOBP_AMINO_SUGAR_BIOSYNTHETIC_PROCESS	0.547723	0.12687
f__Lachnospiraceae.g__Robinsoniella	GOBP_EOSINOPHIL_MIGRATION	0.273861	0.475797
f__Lachnospiraceae.g__Robinsoniella	GOBP_BRANCHING_INVOLVED_IN_LABYRINTHINE_LAYER_MORPHOGENESIS	0	1
f__Lachnospiraceae.g__Robinsoniella	GOBP_REGULATION_OF_BIOLOGICAL_PROCESS_INVOLVED_IN_SYMBIOTIC_INTERACTION	0.547723	0.12687
f__Lachnospiraceae.g__Robinsoniella	GOBP_RESPONSE_TO_OSMOTIC_STRESS	0.410792	0.272071
f__Lachnospiraceae.g__Robinsoniella	GOBP_NEGATIVE_REGULATION_OF_GLUCOSE_TRANSMEMBRANE_TRANSPORT	0	1
f__Lachnospiraceae.g__Robinsoniella	GOBP_MESODERMAL_CELL_FATE_SPECIFICATION	0.273861	0.475797
f__Lachnospiraceae.g__Robinsoniella	GOBP_NUCLEOBASE_TRANSPORT	0.547723	0.12687
f__Lachnospiraceae.g__Robinsoniella	GOBP_POSITIVE_REGULATION_OF_STEROID_HORMONE_SECRETION	0.410792	0.272071
f__Lachnospiraceae.g__Robinsoniella	GOBP_POSITIVE_REGULATION_OF_T_CELL_DIFFERENTIATION_IN_THYMUS	0.547723	0.12687
f__Lachnospiraceae.g__Robinsoniella	GOBP_NEGATIVE_REGULATION_OF_JNK_CASCADE	0.273861	0.475797
f__Lachnospiraceae.g__Robinsoniella	GOBP_NEGATIVE_REGULATION_OF_BONE_MINERALIZATION	0.136931	0.725369
f__Lachnospiraceae.g__Robinsoniella	GOBP_CELL_CELL_JUNCTION_MAINTENANCE	0	1
f__Lachnospiraceae.g__Robinsoniella	GOBP_REGULATION_OF_LEUKOCYTE_DEGRANULATION	0.410792	0.272071
f__Lachnospiraceae.g__Robinsoniella	GOBP_PURINE_NUCLEOBASE_METABOLIC_PROCESS	0.547723	0.12687
f__Lachnospiraceae.g__Robinsoniella	GOBP_MIDBRAIN_DOPAMINERGIC_NEURON_DIFFERENTIATION	0.410792	0.272071
f__Lachnospiraceae.g__Robinsoniella	GOBP_POSITIVE_REGULATION_OF_CELL_ADHESION_MEDIATED_BY_INTEGRIN	0.410792	0.272071
f__Lachnospiraceae.g__Robinsoniella	GOBP_ANTIMICROBIAL_HUMORAL_RESPONSE	0.273861	0.475797
f__Lachnospiraceae.g__Robinsoniella	GOBP_DEFENSE_RESPONSE_TO_GRAM_POSITIVE_BACTERIUM	0	1
f__Lachnospiraceae.g__Robinsoniella	GOBP_REGULATION_OF_NEUTROPHIL_ACTIVATION	0.410792	0.272071
f__Lachnospiraceae.g__Robinsoniella	GOBP_POSITIVE_REGULATION_OF_MIRNA_METABOLIC_PROCESS	0.273861	0.475797
f__Lachnospiraceae.g__Robinsoniella	GOBP_NEGATIVE_REGULATION_OF_MAPK_CASCADE	0.410792	0.272071
f__Lachnospiraceae.g__Robinsoniella	GOBP_MYELIN_MAINTENANCE	0	1
f__Lachnospiraceae.g__Robinsoniella	GOBP_REGULATION_OF_NK_T_CELL_ACTIVATION	0.547723	0.12687
f__Lachnospiraceae.g__Robinsoniella	GOBP_MYELOID_LEUKOCYTE_MEDIATED_IMMUNITY	0.410792	0.272071
f__Lachnospiraceae.g__Robinsoniella	GOBP_NEGATIVE_REGULATION_OF_DIGESTIVE_SYSTEM_PROCESS	0.547723	0.12687
f__Lachnospiraceae.g__Robinsoniella	GOBP_PHOSPHATIDYLSERINE_METABOLIC_PROCESS	0	1
f__Lachnospiraceae.g__Robinsoniella	GOBP_REGULATION_OF_FEEDING_BEHAVIOR	0.547723	0.12687
f__Lachnospiraceae.g__Robinsoniella	GOBP_INTERCELLULAR_TRANSPORT	0.273861	0.475797
f__Lachnospiraceae.g__Robinsoniella	GOBP_NEGATIVE_REGULATION_OF_VIRAL_ENTRY_INTO_HOST_CELL	0.547723	0.12687
f__Lachnospiraceae.g__Robinsoniella	GOBP_CELLULAR_HYPEROSMOTIC_RESPONSE	0.547723	0.12687
f__Lachnospiraceae.g__Robinsoniella	GOBP_ACTIN_FILAMENT_SEVERING	0.136931	0.725369
f__Lachnospiraceae.g__Robinsoniella	GOBP_REGULATION_OF_TOLL_LIKE_RECEPTOR_2_SIGNALING_PATHWAY	0.547723	0.12687
f__Lachnospiraceae.g__Robinsoniella	GOBP_FRUCTOSE_6_PHOSPHATE_METABOLIC_PROCESS	0.547723	0.12687
f__Lachnospiraceae.g__Robinsoniella	GOBP_EOSINOPHIL_CHEMOTAXIS	0.273861	0.475797
f__Lachnospiraceae.g__Robinsoniella	GOBP_NEGATIVE_REGULATION_OF_ERK1_AND_ERK2_CASCADE	0.410792	0.272071
f__Lachnospiraceae.g__Robinsoniella	GOBP_NEGATIVE_REGULATION_OF_ALCOHOL_BIOSYNTHETIC_PROCESS	0.273861	0.475797
f__Lachnospiraceae.g__Robinsoniella	GOBP_POSITIVE_REGULATION_OF_NEUTROPHIL_MIGRATION	0.273861	0.475797
f__Lachnospiraceae.g__Robinsoniella	GOBP_RESPONSE_TO_INTERLEUKIN_6	0.410792	0.272071
f__Lachnospiraceae.g__Robinsoniella	GOBP_CELLULAR_RESPONSE_TO_KETONE	0.410792	0.272071
f__Lachnospiraceae.g__Robinsoniella	GOBP_FAT_CELL_PROLIFERATION	0.410792	0.272071
f__Lachnospiraceae.g__Robinsoniella	GOBP_LEUKOCYTE_DEGRANULATION	0.410792	0.272071
f__Lachnospiraceae.g__Robinsoniella	GOBP_POSITIVE_REGULATION_OF_MIRNA_TRANSCRIPTION	0.136931	0.725369
f__Lachnospiraceae.g__Robinsoniella	GOBP_NEGATIVE_REGULATION_OF_GLUCOSE_IMPORT	0.273861	0.475797
f__Lachnospiraceae.g__Robinsoniella	GOBP_POSITIVE_REGULATION_OF_PHOSPHATASE_ACTIVITY	0.273861	0.475797
f__Lachnospiraceae.g__Robinsoniella	GOBP_REGULATION_OF_STEROID_HORMONE_SECRETION	0.410792	0.272071
f__Lachnospiraceae.g__Robinsoniella	GOBP_LYMPHOCYTE_CHEMOTAXIS	0.273861	0.475797
f__Lachnospiraceae.g__Robinsoniella	GOBP_CELLULAR_RESPONSE_TO_TESTOSTERONE_STIMULUS	0.547723	0.12687
f__Lachnospiraceae.g__Robinsoniella	GOBP_CELLULAR_RESPONSE_TO_PROSTAGLANDIN_E_STIMULUS	0	1
f__Lachnospiraceae.g__Robinsoniella	GOBP_REGULATION_OF_PHOSPHATIDYLCHOLINE_METABOLIC_PROCESS	0.547723	0.12687
f__Lachnospiraceae.g__Robinsoniella	GOBP_WATER_TRANSPORT	0	1
f__Lachnospiraceae.g__Robinsoniella	GOBP_GRANULOCYTE_MACROPHAGE_COLONY_STIMULATING_FACTOR_PRODUCTION	0.410792	0.272071
f__Lachnospiraceae.g__Robinsoniella	GOBP_MESODERMAL_CELL_FATE_COMMITMENT	0.410792	0.272071
f__Lachnospiraceae.g__Robinsoniella	GOBP_NEGATIVE_REGULATION_OF_LIPID_LOCALIZATION	0.410792	0.272071
f__Lachnospiraceae.g__Robinsoniella	GOBP_CELLULAR_RESPONSE_TO_OXIDISED_LOW_DENSITY_LIPOPROTEIN_PARTICLE_STIMULUS	0.273861	0.475797
f__Lachnospiraceae.g__Robinsoniella	GOBP_CELLULAR_RESPONSE_TO_INTERLEUKIN_1	0.273861	0.475797
f__Lachnospiraceae.g__Robinsoniella	GOBP_NEGATIVE_REGULATION_OF_ALPHA_BETA_T_CELL_PROLIFERATION	0	1
f__Lachnospiraceae.g__Robinsoniella	GOBP_TOLL_LIKE_RECEPTOR_2_SIGNALING_PATHWAY	0.547723	0.12687
f__Lachnospiraceae.g__Robinsoniella	GOBP_CELLULAR_RESPONSE_TO_CORTICOSTEROID_STIMULUS	0.273861	0.475797
f__Lachnospiraceae.g__Robinsoniella	GOBP_ONE_CARBON_METABOLIC_PROCESS	-0.136931	0.725369
f__Lachnospiraceae.g__Robinsoniella	GOBP_POSITIVE_REGULATION_OF_INSULIN_SECRETION_INVOLVED_IN_CELLULAR_RESPONSE_TO_GLUCOSE_STIMULUS	0.547723	0.12687
f__Lachnospiraceae.g__Robinsoniella	GOBP_RESPONSE_TO_PROSTAGLANDIN	-0.273861	0.475797
f__Lachnospiraceae.g__Robinsoniella	GOBP_REGULATION_OF_POTASSIUM_ION_TRANSMEMBRANE_TRANSPORTER_ACTIVITY	0.136931	0.725369
f__Lachnospiraceae.g__Robinsoniella	GOBP_NEGATIVE_REGULATION_OF_VIRAL_LIFE_CYCLE	0.547723	0.12687
f__Lachnospiraceae.g__Robinsoniella	GOBP_REGULATION_OF_MEMBRANE_INVAGINATION	0.547723	0.12687
f__Lachnospiraceae.g__Robinsoniella	GOBP_NEGATIVE_REGULATION_OF_INTERLEUKIN_1_PRODUCTION	0.547723	0.12687
f__Lachnospiraceae.g__Robinsoniella	GOBP_REGULATION_OF_GLUCOCORTICOID_SECRETION	0.547723	0.12687
f__Lachnospiraceae.g__Robinsoniella	GOBP_MUCUS_SECRETION	-0.136931	0.725369
f__Lachnospiraceae.g__Robinsoniella	GOBP_NEGATIVE_REGULATION_OF_CD4_POSITIVE_ALPHA_BETA_T_CELL_PROLIFERATION	0	1
f__Lachnospiraceae.g__Robinsoniella	GOBP_REGULATION_OF_CALCIUM_ION_IMPORT	0	1
f__Lachnospiraceae.g__Robinsoniella	GOBP_POSITIVE_REGULATION_OF_REACTIVE_OXYGEN_SPECIES_METABOLIC_PROCESS	0.410792	0.272071
f__Lachnospiraceae.g__Robinsoniella	GOBP_REGULATION_OF_B_CELL_APOPTOTIC_PROCESS	0.547723	0.12687
f__Lachnospiraceae.g__Robinsoniella	GOBP_OUTER_MITOCHONDRIAL_MEMBRANE_ORGANIZATION	0.410792	0.272071
f__Lachnospiraceae.g__Robinsoniella	GOBP_CELLULAR_RESPONSE_TO_LIPOPROTEIN_PARTICLE_STIMULUS	0.410792	0.272071
f__Lachnospiraceae.g__Robinsoniella	GOBP_NUCLEOSIDE_MONOPHOSPHATE_CATABOLIC_PROCESS	0.547723	0.12687
f__Lachnospiraceae.g__Robinsoniella	GOBP_REGULATION_OF_TOLL_LIKE_RECEPTOR_4_SIGNALING_PATHWAY	0.547723	0.12687
f__Lachnospiraceae.g__Robinsoniella	GOBP_REGULATION_OF_PRESYNAPTIC_CYTOSOLIC_CALCIUM_ION_CONCENTRATION	0.410792	0.272071
f__Lachnospiraceae.g__Robinsoniella	GOBP_REGULATION_OF_LYMPHOCYTE_CHEMOTAXIS	0.273861	0.475797
f__Lachnospiraceae.g__Robinsoniella	GOBP_RIBONUCLEOSIDE_MONOPHOSPHATE_CATABOLIC_PROCESS	0.547723	0.12687
f__Lachnospiraceae.g__Robinsoniella	GOBP_CELLULAR_RESPONSE_TO_INTERFERON_GAMMA	0.410792	0.272071
f__Lachnospiraceae.g__Robinsoniella	GOBP_POSITIVE_REGULATION_OF_LYMPHOCYTE_CHEMOTAXIS	0.547723	0.12687
f__Lachnospiraceae.g__Robinsoniella	GOBP_POSITIVE_REGULATION_OF_CD4_POSITIVE_ALPHA_BETA_T_CELL_DIFFERENTIATION	0.547723	0.12687
f__Lachnospiraceae.g__Robinsoniella	GOBP_POSITIVE_REGULATION_OF_HOMOTYPIC_CELL_CELL_ADHESION	0	1
f__Lachnospiraceae.g__Robinsoniella	GOBP_NEGATIVE_REGULATION_OF_MACROPHAGE_MIGRATION	0.410792	0.272071
f__Lachnospiraceae.g__Robinsoniella	GOBP_CARBOHYDRATE_TRANSMEMBRANE_TRANSPORT	0.136931	0.725369
f__Lachnospiraceae.g__Robinsoniella	GOBP_THROMBIN_ACTIVATED_RECEPTOR_SIGNALING_PATHWAY	0.136931	0.725369
f__Lachnospiraceae.g__Robinsoniella	GOBP_SUPEROXIDE_ANION_GENERATION	0.410792	0.272071
f__Lachnospiraceae.g__Robinsoniella	GOBP_NEGATIVE_REGULATION_OF_JUN_KINASE_ACTIVITY	0.410792	0.272071
f__Lachnospiraceae.g__Robinsoniella	GOBP_MESODERMAL_CELL_DIFFERENTIATION	0.136931	0.725369
f__Lachnospiraceae.g__Robinsoniella	GOBP_PEPTIDYL_PROLINE_HYDROXYLATION	0.273861	0.475797
f__Lachnospiraceae.g__Robinsoniella	GOBP_RESPONSE_TO_CHEMOKINE	0.273861	0.475797
f__Lachnospiraceae.g__Robinsoniella	GOBP_REGULATION_OF_MYELOID_LEUKOCYTE_MEDIATED_IMMUNITY	0.410792	0.272071
f__Lachnospiraceae.g__Robinsoniella	GOBP_VERY_LOW_DENSITY_LIPOPROTEIN_PARTICLE_ASSEMBLY	0	1
f__Lachnospiraceae.g__Robinsoniella	GOBP_LONG_CHAIN_FATTY_ACID_IMPORT_ACROSS_PLASMA_MEMBRANE	0.547723	0.12687
f__Lachnospiraceae.g__Robinsoniella	GOBP_RESPONSE_TO_GRAVITY	0.547723	0.12687
f__Lachnospiraceae.g__Robinsoniella	GOBP_RESPONSE_TO_ANGIOTENSIN	0.136931	0.725369
f__Lachnospiraceae.g__Robinsoniella	GOBP_SUPEROXIDE_METABOLIC_PROCESS	0.410792	0.272071
f__Lachnospiraceae.g__Robinsoniella	GOBP_RESPONSE_TO_TUMOR_NECROSIS_FACTOR	0.410792	0.272071
f__Lachnospiraceae.g__Robinsoniella	GOBP_DETECTION_OF_TEMPERATURE_STIMULUS_INVOLVED_IN_SENSORY_PERCEPTION_OF_PAIN	0.547723	0.12687
f__Lachnospiraceae.g__Robinsoniella	GOBP_NK_T_CELL_ACTIVATION	0.547723	0.12687
f__Lachnospiraceae.g__Robinsoniella	GOBP_DETECTION_OF_STIMULUS_INVOLVED_IN_SENSORY_PERCEPTION_OF_PAIN	0.547723	0.12687
f__Lachnospiraceae.g__Robinsoniella	GOBP_REGULATION_OF_POSITIVE_CHEMOTAXIS	0.273861	0.475797
f__Lachnospiraceae.g__Robinsoniella	GOBP_CORTICAL_ACTIN_CYTOSKELETON_ORGANIZATION	0.547723	0.12687
f__Lachnospiraceae.g__Robinsoniella	GOBP_PEROXISOME_PROLIFERATOR_ACTIVATED_RECEPTOR_SIGNALING_PATHWAY	0	1
f__Lachnospiraceae.g__Robinsoniella	GOBP_NEGATIVE_REGULATION_OF_CYSTEINE_TYPE_ENDOPEPTIDASE_ACTIVITY	0.136931	0.725369
f__Lachnospiraceae.g__Robinsoniella	GOBP_ENTRY_INTO_HOST	0.547723	0.12687
f__Lachnospiraceae.g__Robinsoniella	GOBP_POSITIVE_REGULATION_OF_PROTEIN_SECRETION	0.273861	0.475797
f__Lachnospiraceae.g__Robinsoniella	GOBP_CELLULAR_RESPONSE_TO_LOW_DENSITY_LIPOPROTEIN_PARTICLE_STIMULUS	0.273861	0.475797
f__Lachnospiraceae.g__Robinsoniella	GOBP_POSITIVE_REGULATION_OF_NEUROINFLAMMATORY_RESPONSE	0.410792	0.272071
f__Lachnospiraceae.g__Robinsoniella	GOBP_HOMOTYPIC_CELL_CELL_ADHESION	0.273861	0.475797
f__Lachnospiraceae.g__Robinsoniella	GOBP_REGULATION_OF_CARDIAC_MUSCLE_ADAPTATION	0.136931	0.725369
f__Lachnospiraceae.g__Robinsoniella	GOBP_RESPONSE_TO_INTERFERON_GAMMA	0.410792	0.272071
f__Lachnospiraceae.g__Robinsoniella	GOBP_POSITIVE_REGULATION_OF_CALCIUM_ION_IMPORT	-0.136931	0.725369
f__Lachnospiraceae.g__Robinsoniella	GOBP_POSITIVE_REGULATION_OF_VIRAL_LIFE_CYCLE	0.410792	0.272071
f__Lachnospiraceae.g__Robinsoniella	GOBP_DETECTION_OF_TEMPERATURE_STIMULUS_INVOLVED_IN_SENSORY_PERCEPTION	0.547723	0.12687
f__Lachnospiraceae.g__Robinsoniella	GOBP_MYELOID_CELL_ACTIVATION_INVOLVED_IN_IMMUNE_RESPONSE	0.273861	0.475797
f__Lachnospiraceae.g__Robinsoniella	GOBP_RESPONSE_TO_MINERALOCORTICOID	0	1
f__Lachnospiraceae.g__Robinsoniella	GOBP_NATURAL_KILLER_CELL_CHEMOTAXIS	0.547723	0.12687
f__Lachnospiraceae.g__Robinsoniella	GOBP_NEUTROPHIL_MEDIATED_KILLING_OF_SYMBIONT_CELL	-0.273861	0.475797
f__Lachnospiraceae.g__Robinsoniella	GOBP_POSITIVE_REGULATION_OF_GLYCOPROTEIN_METABOLIC_PROCESS	0	1
f__Lachnospiraceae.g__Robinsoniella	GOBP_POSITIVE_REGULATION_OF_NUCLEOTIDE_BIOSYNTHETIC_PROCESS	-0.136931	0.725369
f__Lachnospiraceae.g__Robinsoniella	GOBP_POSITIVE_REGULATION_OF_CD4_POSITIVE_ALPHA_BETA_T_CELL_ACTIVATION	0.410792	0.272071
f__Lachnospiraceae.g__Robinsoniella	GOBP_REACTIVE_NITROGEN_SPECIES_METABOLIC_PROCESS	0.547723	0.12687
f__Lachnospiraceae.g__Robinsoniella	GOBP_REGULATION_OF_UNSATURATED_FATTY_ACID_BIOSYNTHETIC_PROCESS	0	1
f__Lachnospiraceae.g__Robinsoniella	GOBP_POSITIVE_REGULATION_OF_COLD_INDUCED_THERMOGENESIS	0.136931	0.725369
f__Lachnospiraceae.g__Robinsoniella	GOBP_IMMUNOLOGICAL_MEMORY_PROCESS	0.136931	0.725369
f__Lachnospiraceae.g__Robinsoniella	GOBP_POSITIVE_REGULATION_OF_INTEGRIN_ACTIVATION	0.410792	0.272071
f__Lachnospiraceae.g__Robinsoniella	GOBP_NEGATIVE_REGULATION_OF_NERVOUS_SYSTEM_PROCESS	0.410792	0.272071
f__Lachnospiraceae.g__Robinsoniella	GOBP_RESPONSE_TO_GLUCAGON	0	1
f__Lachnospiraceae.g__Robinsoniella	GOBP_POSITIVE_REGULATION_OF_GUANYLATE_CYCLASE_ACTIVITY	-0.273861	0.475797
f__Lachnospiraceae.g__Robinsoniella	GOBP_IMMUNOLOGICAL_MEMORY_FORMATION_PROCESS	0.136931	0.725369
f__Lachnospiraceae.g__Robinsoniella	GOBP_RESPONSE_TO_CADMIUM_ION	-0.136931	0.725369
f__Lachnospiraceae.g__Robinsoniella	GOBP_RELAXATION_OF_MUSCLE	0	1
f__Lachnospiraceae.g__Robinsoniella	GOBP_NEGATIVE_REGULATION_OF_B_CELL_APOPTOTIC_PROCESS	0.547723	0.12687
f__Lachnospiraceae.g__Robinsoniella	GOBP_REGULATION_OF_PROTEIN_EXPORT_FROM_NUCLEUS	0.547723	0.12687
f__Lachnospiraceae.g__Robinsoniella	GOBP_CELLULAR_RESPONSE_TO_PROSTAGLANDIN_STIMULUS	-0.136931	0.725369
f__Lachnospiraceae.g__Robinsoniella	GOBP_DETECTION_OF_TEMPERATURE_STIMULUS	0.547723	0.12687
f__Lachnospiraceae.g__Robinsoniella	GOBP_POSITIVE_REGULATION_OF_PLATELET_AGGREGATION	0	1
f__Lachnospiraceae.g__Robinsoniella	GOBP_INTERLEUKIN_6_MEDIATED_SIGNALING_PATHWAY	0.273861	0.475797
f__Lachnospiraceae.g__Robinsoniella	GOBP_REGULATION_OF_ACTIN_FILAMENT_BASED_MOVEMENT	0	1
f__Lachnospiraceae.g__Robinsoniella	GOBP_AMMONIUM_TRANSMEMBRANE_TRANSPORT	0.273861	0.475797
f__Lachnospiraceae.g__Robinsoniella	GOBP_CELLULAR_RESPONSE_TO_ALDEHYDE	-0.410792	0.272071
f__Lachnospiraceae.g__Robinsoniella	GOBP_HYPEROSMOTIC_RESPONSE	0.273861	0.475797
f__Lachnospiraceae.g__Robinsoniella	GOBP_REGULATION_OF_T_CELL_DIFFERENTIATION_IN_THYMUS	0.547723	0.12687
f__Lachnospiraceae.g__Robinsoniella	GOBP_NEUTROPHIL_MIGRATION	0.273861	0.475797
f__Lachnospiraceae.g__Robinsoniella	GOBP_POSITIVE_REGULATION_OF_LIPID_TRANSPORT	0.547723	0.12687
f__Lachnospiraceae.g__Robinsoniella	GOBP_RESPONSE_TO_INTERLEUKIN_1	0.136931	0.725369
f__Lachnospiraceae.g__Robinsoniella	GOBP_REGULATION_OF_FC_RECEPTOR_MEDIATED_STIMULATORY_SIGNALING_PATHWAY	0.547723	0.12687
f__Lachnospiraceae.g__Robinsoniella	GOBP_POSITIVE_REGULATION_OF_AMYLOID_PRECURSOR_PROTEIN_CATABOLIC_PROCESS	0.547723	0.12687
f__Lachnospiraceae.g__Robinsoniella	GOBP_MALE_SEX_DETERMINATION	0.136931	0.725369
f__Lachnospiraceae.g__Robinsoniella	GOBP_NEGATIVE_REGULATION_OF_PEPTIDYL_TYROSINE_PHOSPHORYLATION	0.136931	0.725369
f__Lachnospiraceae.g__Robinsoniella	GOBP_SENSORY_PERCEPTION_OF_TEMPERATURE_STIMULUS	0.547723	0.12687
f__Lachnospiraceae.g__Robinsoniella	GOBP_NEGATIVE_REGULATION_OF_TOLL_LIKE_RECEPTOR_4_SIGNALING_PATHWAY	0.547723	0.12687
f__Lachnospiraceae.g__Robinsoniella	GOBP_REGULATION_OF_VIRAL_ENTRY_INTO_HOST_CELL	0.547723	0.12687
f__Lachnospiraceae.g__Robinsoniella	GOBP_POSITIVE_REGULATION_OF_TYROSINE_PHOSPHORYLATION_OF_STAT_PROTEIN	0.547723	0.12687
f__Lachnospiraceae.g__Robinsoniella	GOBP_EPITHELIAL_CELL_PROLIFERATION_INVOLVED_IN_LUNG_MORPHOGENESIS	-0.136931	0.725369
f__Lachnospiraceae.g__Robinsoniella	GOBP_KERATINOCYTE_MIGRATION	0.410792	0.272071
f__Lachnospiraceae.g__Robinsoniella	GOBP_NEGATIVE_REGULATION_OF_BEHAVIOR	0.547723	0.12687
f__Lachnospiraceae.g__Robinsoniella	GOBP_PHOSPHATIDYLCHOLINE_CATABOLIC_PROCESS	0.410792	0.272071
f__Lachnospiraceae.g__Robinsoniella	GOBP_NEGATIVE_REGULATION_OF_SMOOTH_MUSCLE_CONTRACTION	0.273861	0.475797
f__Lachnospiraceae.g__Robinsoniella	GOBP_ESTABLISHMENT_OF_LYMPHOCYTE_POLARITY	0.273861	0.475797
f__Lachnospiraceae.g__Robinsoniella	GOBP_CELLULAR_RESPONSE_TO_REACTIVE_OXYGEN_SPECIES	0.273861	0.475797
f__Lachnospiraceae.g__Robinsoniella	GOBP_EPIDERMIS_MORPHOGENESIS	0.273861	0.475797
f__Lachnospiraceae.g__Robinsoniella	GOBP_CELL_KILLING	0.547723	0.12687
f__Lachnospiraceae.g__Robinsoniella	GOBP_GRANULOCYTE_MIGRATION	0.273861	0.475797
f__Lachnospiraceae.g__Robinsoniella	GOBP_T_CELL_CHEMOTAXIS	0.410792	0.272071
f__Lachnospiraceae.g__Robinsoniella	GOBP_CELLULAR_RESPONSE_TO_MINERALOCORTICOID_STIMULUS	-0.136931	0.725369
f__Lachnospiraceae.g__Robinsoniella	GOBP_PHOSPHATIDYLCHOLINE_METABOLIC_PROCESS	0	1
f__Lachnospiraceae.g__Robinsoniella	GOBP_CYTOKINE_PRODUCTION_INVOLVED_IN_INFLAMMATORY_RESPONSE	0.547723	0.12687
f__Lachnospiraceae.g__Robinsoniella	GOBP_POSITIVE_REGULATION_OF_ERBB_SIGNALING_PATHWAY	0.273861	0.475797
f__Lachnospiraceae.g__Robinsoniella	GOBP_ACTIN_CROSSLINK_FORMATION	0.136931	0.725369
f__Lachnospiraceae.g__Robinsoniella	GOBP_VESTIBULOCOCHLEAR_NERVE_DEVELOPMENT	0.547723	0.12687
f__Lachnospiraceae.g__Robinsoniella	GOBP_CELLULAR_RESPONSE_TO_HYDROGEN_PEROXIDE	0.273861	0.475797
f__Lachnospiraceae.g__Robinsoniella	GOBP_PURINE_NUCLEOSIDE_MONOPHOSPHATE_CATABOLIC_PROCESS	0.547723	0.12687
f__Lachnospiraceae.g__Robinsoniella	GOBP_REGULATION_OF_RESPONSE_TO_TUMOR_CELL	0.547723	0.12687
f__Lachnospiraceae.g__Robinsoniella	GOBP_CELL_DIFFERENTIATION_INVOLVED_IN_EMBRYONIC_PLACENTA_DEVELOPMENT	0.547723	0.12687
f__Lachnospiraceae.g__Robinsoniella	GOBP_POSITIVE_REGULATION_OF_NUCLEOTIDE_METABOLIC_PROCESS	-0.136931	0.725369
f__Lachnospiraceae.g__Robinsoniella	GOBP_SYNAPTIC_TRANSMISSION_GABAERGIC	0	1
f__Lachnospiraceae.g__Robinsoniella	GOBP_REGULATION_OF_PLASMA_LIPOPROTEIN_PARTICLE_LEVELS	0.273861	0.475797
f__Lachnospiraceae.g__Robinsoniella	GOBP_CELLULAR_RESPONSE_TO_DEXAMETHASONE_STIMULUS	0.410792	0.272071
f__Lachnospiraceae.g__Robinsoniella	GOBP_LEUKOCYTE_CHEMOTAXIS	0.273861	0.475797
f__Lachnospiraceae.g__Robinsoniella	GOBP_CARBOHYDRATE_TRANSPORT	-0.136931	0.725369
f__Lachnospiraceae.g__Robinsoniella	GOBP_POSITIVE_REGULATION_OF_GRANULOCYTE_MACROPHAGE_COLONY_STIMULATING_FACTOR_PRODUCTION	-0.136931	0.725369
f__Lachnospiraceae.g__Robinsoniella	GOBP_RESPONSE_TO_ORGANOPHOSPHORUS	0.273861	0.475797
f__Lachnospiraceae.g__Robinsoniella	GOBP_NADH_REGENERATION	0.547723	0.12687
f__Lachnospiraceae.g__Robinsoniella	GOBP_POSITIVE_REGULATION_OF_NITRIC_OXIDE_METABOLIC_PROCESS	0.410792	0.272071
f__Lachnospiraceae.g__Robinsoniella	GOBP_RESPONSE_TO_INTERLEUKIN_17	0.547723	0.12687
f__Lachnospiraceae.g__Robinsoniella	GOBP_ERK1_AND_ERK2_CASCADE	0.273861	0.475797
f__Lachnospiraceae.g__Robinsoniella	GOBP_DEOXYRIBONUCLEOSIDE_MONOPHOSPHATE_CATABOLIC_PROCESS	0.547723	0.12687
f__Lachnospiraceae.g__Robinsoniella	GOBP_NEUTROPHIL_CHEMOTAXIS	0.273861	0.475797
f__Lachnospiraceae.g__Robinsoniella	GOBP_DEFENSE_RESPONSE_TO_FUNGUS	-0.136931	0.725369
f__Lachnospiraceae.g__Robinsoniella	GOBP_POSITIVE_REGULATION_OF_RIG_I_SIGNALING_PATHWAY	0.136931	0.725369
f__Lachnospiraceae.g__Robinsoniella	GOBP_NEGATIVE_REGULATION_BY_HOST_OF_VIRAL_TRANSCRIPTION	0.547723	0.12687
f__Lachnospiraceae.g__Robinsoniella	GOBP_REGULATION_OF_ERBB_SIGNALING_PATHWAY	0.273861	0.475797
f__Lachnospiraceae.g__Robinsoniella	GOBP_MOTOR_BEHAVIOR	0.547723	0.12687
f__Lachnospiraceae.g__Robinsoniella	GOBP_NEGATIVE_REGULATION_OF_MUSCLE_CONTRACTION	0.136931	0.725369
f__Lachnospiraceae.g__Robinsoniella	GOBP_POSITIVE_REGULATION_OF_BONE_RESORPTION	0.273861	0.475797
f__Lachnospiraceae.g__Robinsoniella	GOBP_POSITIVE_REGULATION_OF_LEUKOCYTE_CHEMOTAXIS	0.273861	0.475797
f__Lachnospiraceae.g__Robinsoniella	GOBP_RESPONSE_TO_CORTICOSTEROID	0.136931	0.725369
f__Lachnospiraceae.g__Robinsoniella	GOBP_FLUID_TRANSPORT	-0.410792	0.272071
f__Lachnospiraceae.g__Robinsoniella	GOBP_REGULATION_OF_NEUTROPHIL_CHEMOTAXIS	0.410792	0.272071
f__Lachnospiraceae.g__Robinsoniella	GOBP_DECIDUALIZATION	0.547723	0.12687
f__Lachnospiraceae.g__Robinsoniella	GOBP_DEFENSE_RESPONSE_TO_GRAM_NEGATIVE_BACTERIUM	0.136931	0.725369
f__Lachnospiraceae.g__Robinsoniella	GOBP_RESPIRATORY_BURST	0.547723	0.12687
f__Lachnospiraceae.g__Robinsoniella	GOBP_NEGATIVE_REGULATION_OF_LEUKOCYTE_CHEMOTAXIS	0.273861	0.475797
f__Lachnospiraceae.g__Robinsoniella	GOBP_REGULATION_OF_HOMOTYPIC_CELL_CELL_ADHESION	0.136931	0.725369
f__Lachnospiraceae.g__Robinsoniella	GOBP_REGULATION_OF_MIRNA_METABOLIC_PROCESS	0.273861	0.475797
f__Lachnospiraceae.g__Robinsoniella	GOBP_POSITIVE_REGULATION_OF_UBIQUITIN_PROTEIN_LIGASE_ACTIVITY	0.547723	0.12687
f__Lachnospiraceae.g__Robinsoniella	GOBP_DENDRITIC_SPINE_MAINTENANCE	0.410792	0.272071
f__Lachnospiraceae.g__Robinsoniella	GOBP_NEGATIVE_REGULATION_OF_ANOIKIS	0.136931	0.725369
f__Lachnospiraceae.g__Robinsoniella	GOBP_POSITIVE_REGULATION_OF_NATURAL_KILLER_CELL_PROLIFERATION	0.547723	0.12687
f__Lachnospiraceae.g__Robinsoniella	GOBP_POLYOL_BIOSYNTHETIC_PROCESS	0.410792	0.272071
f__Lachnospiraceae.g__Robinsoniella	GOBP_POSITIVE_REGULATION_OF_VOLTAGE_GATED_POTASSIUM_CHANNEL_ACTIVITY	0.547723	0.12687
f__Lachnospiraceae.g__Robinsoniella	GOBP_NEGATIVE_REGULATION_OF_HORMONE_SECRETION	-0.136931	0.725369
f__Lachnospiraceae.g__Robinsoniella	GOBP_REGULATION_OF_GRANULOCYTE_CHEMOTAXIS	0.410792	0.272071
f__Lachnospiraceae.g__Robinsoniella	GOBP_NEGATIVE_REGULATION_OF_STEROL_TRANSPORT	0.273861	0.475797
f__Lachnospiraceae.g__Robinsoniella	GOBP_PROTEIN_KINASE_C_ACTIVATING_G_PROTEIN_COUPLED_RECEPTOR_SIGNALING_PATHWAY	0	1
f__Lachnospiraceae.g__Robinsoniella	GOBP_LONG_CHAIN_FATTY_ACID_TRANSPORT	0	1
f__Lachnospiraceae.g__Robinsoniella	GOBP_T_CELL_ACTIVATION_INVOLVED_IN_IMMUNE_RESPONSE	0.273861	0.475797
f__Lachnospiraceae.g__Robinsoniella	GOBP_DEFENSE_RESPONSE_TO_BACTERIUM	0.136931	0.725369
f__Lachnospiraceae.g__Robinsoniella	GOBP_NEGATIVE_REGULATION_OF_RESPONSE_TO_CYTOKINE_STIMULUS	0.273861	0.475797
f__Lachnospiraceae.g__Robinsoniella	GOBP_NEGATIVE_REGULATION_OF_CHOLESTEROL_STORAGE	0.547723	0.12687
f__Lachnospiraceae.g__Robinsoniella	GOBP_NEGATIVE_REGULATION_OF_MUSCLE_ADAPTATION	0	1
f__Lachnospiraceae.g__Robinsoniella	GOBP_POSITIVE_REGULATION_OF_CALCIUM_MEDIATED_SIGNALING	0.410792	0.272071
f__Lachnospiraceae.g__Robinsoniella	GOBP_POSITIVE_REGULATION_OF_ACTIVATED_T_CELL_PROLIFERATION	0.273861	0.475797
f__Lachnospiraceae.g__Robinsoniella	GOBP_FATTY_ACID_TRANSMEMBRANE_TRANSPORT	0.410792	0.272071
f__Lachnospiraceae.g__Robinsoniella	GOBP_L_GLUTAMATE_IMPORT_ACROSS_PLASMA_MEMBRANE	0.547723	0.12687
f__Lachnospiraceae.g__Robinsoniella	GOBP_PURINE_CONTAINING_COMPOUND_CATABOLIC_PROCESS	0	1
f__Lachnospiraceae.g__Robinsoniella	GOBP_NEGATIVE_REGULATION_OF_LYMPHOCYTE_MIGRATION	-0.136931	0.725369
f__Lachnospiraceae.g__Robinsoniella	GOBP_REGULATION_OF_LEUKOCYTE_CHEMOTAXIS	0.273861	0.475797
f__Lachnospiraceae.g__Robinsoniella	GOBP_POSITIVE_REGULATION_OF_FAT_CELL_DIFFERENTIATION	0.273861	0.475797
f__Lachnospiraceae.g__Robinsoniella	GOBP_MAINTENANCE_OF_BLOOD_BRAIN_BARRIER	0	1
f__Lachnospiraceae.g__Robinsoniella	GOBP_POSITIVE_REGULATION_OF_SYNAPTIC_TRANSMISSION_GABAERGIC	-0.273861	0.475797
f__Lachnospiraceae.g__Robinsoniella	GOBP_MIRNA_METABOLIC_PROCESS	0.547723	0.12687
f__Lachnospiraceae.g__Robinsoniella	GOBP_POSITIVE_REGULATION_OF_WOUND_HEALING	0.136931	0.725369
f__Lachnospiraceae.g__Robinsoniella	GOBP_LABYRINTHINE_LAYER_DEVELOPMENT	0.136931	0.725369
f__Lachnospiraceae.g__Robinsoniella	GOBP_INTRINSIC_APOPTOTIC_SIGNALING_PATHWAY_IN_RESPONSE_TO_OXIDATIVE_STRESS	0.547723	0.12687
f__Lachnospiraceae.g__Robinsoniella	GOBP_MONOCYTE_CHEMOTAXIS	0.273861	0.475797
f__Lachnospiraceae.g__Robinsoniella	GOBP_CELLULAR_RESPONSE_TO_MACROPHAGE_COLONY_STIMULATING_FACTOR_STIMULUS	0.547723	0.12687
f__Lachnospiraceae.g__Robinsoniella	GOBP_GRANULOCYTE_CHEMOTAXIS	0.273861	0.475797
f__Lachnospiraceae.g__Robinsoniella	GOBP_INSULIN_METABOLIC_PROCESS	0.547723	0.12687
f__Erysipelotrichaceae.g__Faecalitalea	GOBP_POLYOL_TRANSMEMBRANE_TRANSPORT	0.554483	0.121299
f__Erysipelotrichaceae.g__Faecalitalea	GOBP_POSITIVE_REGULATION_OF_LEUKOCYTE_DEGRANULATION	0.207931	0.591373
f__Erysipelotrichaceae.g__Faecalitalea	GOBP_NEUTROPHIL_DEGRANULATION	0.60399	0.0849842
f__Erysipelotrichaceae.g__Faecalitalea	GOBP_NEUTROPHIL_ACTIVATION_INVOLVED_IN_IMMUNE_RESPONSE	0.386158	0.304641
f__Erysipelotrichaceae.g__Faecalitalea	GOBP_NEUTROPHIL_MEDIATED_IMMUNITY	0.297044	0.437614
f__Erysipelotrichaceae.g__Faecalitalea	GOBP_REGULATION_OF_FAT_CELL_PROLIFERATION	0.0396059	0.919421
f__Erysipelotrichaceae.g__Faecalitalea	GOBP_POSITIVE_REGULATION_OF_GRANULOCYTE_CHEMOTAXIS	0.60399	0.0849842
f__Erysipelotrichaceae.g__Faecalitalea	GOBP_REGULATION_OF_RESTING_MEMBRANE_POTENTIAL	0.415862	0.265605
f__Erysipelotrichaceae.g__Faecalitalea	GOBP_REGULATION_OF_DOPAMINERGIC_NEURON_DIFFERENTIATION	0.376256	0.318262
f__Erysipelotrichaceae.g__Faecalitalea	GOBP_DOPAMINERGIC_NEURON_DIFFERENTIATION	0.287143	0.453753
f__Erysipelotrichaceae.g__Faecalitalea	GOBP_REGULATION_OF_HETEROTYPIC_CELL_CELL_ADHESION	-0.0396059	0.919421
f__Erysipelotrichaceae.g__Faecalitalea	GOBP_NEGATIVE_REGULATION_OF_CHEMOKINE_PRODUCTION	0.693103	0.0384415
f__Erysipelotrichaceae.g__Faecalitalea	GOBP_LABYRINTHINE_LAYER_MORPHOGENESIS	0.19803	0.60953
f__Erysipelotrichaceae.g__Faecalitalea	GOBP_CELL_CELL_ADHESION_INVOLVED_IN_GASTRULATION	-0.128719	0.741369
f__Erysipelotrichaceae.g__Faecalitalea	GOBP_UDP_N_ACETYLGLUCOSAMINE_METABOLIC_PROCESS	-0.019803	0.959671
f__Erysipelotrichaceae.g__Faecalitalea	GOBP_GRANULOCYTE_ACTIVATION	0.495074	0.1754
f__Erysipelotrichaceae.g__Faecalitalea	GOBP_CELLULAR_HYPOTONIC_RESPONSE	0.396059	0.291321
f__Erysipelotrichaceae.g__Faecalitalea	GOBP_PSEUDOPODIUM_ORGANIZATION	0.0297044	0.939531
f__Erysipelotrichaceae.g__Faecalitalea	GOBP_CELLULAR_RESPONSE_TO_GLUCAGON_STIMULUS	0.376256	0.318262
f__Erysipelotrichaceae.g__Faecalitalea	GOBP_NEGATIVE_REGULATION_OF_STRESS_ACTIVATED_PROTEIN_KINASE_SIGNALING_CASCADE	0.60399	0.0849842
f__Erysipelotrichaceae.g__Faecalitalea	GOBP_KILLING_OF_CELLS_OF_ANOTHER_ORGANISM	0.33665	0.375695
f__Erysipelotrichaceae.g__Faecalitalea	GOBP_HYPOTONIC_RESPONSE	0.148522	0.70294
f__Erysipelotrichaceae.g__Faecalitalea	GOBP_EMBRYONIC_PLACENTA_MORPHOGENESIS	0.19803	0.60953
f__Erysipelotrichaceae.g__Faecalitalea	GOBP_REGULATION_OF_RELAXATION_OF_MUSCLE	0.297044	0.437614
f__Erysipelotrichaceae.g__Faecalitalea	GOBP_REGULATION_OF_SUPEROXIDE_METABOLIC_PROCESS	0.60399	0.0849842
f__Erysipelotrichaceae.g__Faecalitalea	GOBP_RESPONSE_TO_PROSTAGLANDIN_E	0.386158	0.304641
f__Erysipelotrichaceae.g__Faecalitalea	GOBP_CELLULAR_RESPONSE_TO_OSMOTIC_STRESS	0.574286	0.105832
f__Erysipelotrichaceae.g__Faecalitalea	GOBP_RESPONSE_TO_ALDOSTERONE	0.366355	0.332183
f__Erysipelotrichaceae.g__Faecalitalea	GOBP_REGULATION_OF_SUPEROXIDE_ANION_GENERATION	0.514877	0.156073
f__Erysipelotrichaceae.g__Faecalitalea	GOBP_HETEROTYPIC_CELL_CELL_ADHESION	0.693103	0.0384415
f__Erysipelotrichaceae.g__Faecalitalea	GOBP_REGULATION_OF_PLASMA_MEMBRANE_ORGANIZATION	0.19803	0.60953
f__Erysipelotrichaceae.g__Faecalitalea	GOBP_POSITIVE_REGULATION_OF_MYELOID_LEUKOCYTE_MEDIATED_IMMUNITY	0.782217	0.0127322
f__Erysipelotrichaceae.g__Faecalitalea	GOBP_POSITIVE_REGULATION_OF_POTASSIUM_ION_TRANSMEMBRANE_TRANSPORTER_ACTIVITY	0.465369	0.206819
f__Erysipelotrichaceae.g__Faecalitalea	GOBP_MAGNESIUM_ION_HOMEOSTASIS	0.237635	0.5381
f__Erysipelotrichaceae.g__Faecalitalea	GOBP_NEGATIVE_REGULATION_OF_CELL_FATE_COMMITMENT	0.366355	0.332183
f__Erysipelotrichaceae.g__Faecalitalea	GOBP_POSITIVE_REGULATION_OF_T_HELPER_CELL_DIFFERENTIATION	0.732709	0.0247393
f__Erysipelotrichaceae.g__Faecalitalea	GOBP_ANTIMICROBIAL_HUMORAL_IMMUNE_RESPONSE_MEDIATED_BY_ANTIMICROBIAL_PEPTIDE	0.0396059	0.919421
f__Erysipelotrichaceae.g__Faecalitalea	GOBP_REGULATION_OF_INTEGRIN_ACTIVATION	0.425763	0.253214
f__Erysipelotrichaceae.g__Faecalitalea	GOBP_NATURAL_KILLER_CELL_MEDIATED_IMMUNE_RESPONSE_TO_TUMOR_CELL	0.732709	0.0247393
f__Erysipelotrichaceae.g__Faecalitalea	GOBP_POSITIVE_REGULATION_OF_PSEUDOPODIUM_ASSEMBLY	-0.0792118	0.839472
f__Erysipelotrichaceae.g__Faecalitalea	GOBP_NEGATIVE_REGULATION_OF_CYTOKINE_PRODUCTION_INVOLVED_IN_INFLAMMATORY_RESPONSE	0.60399	0.0849842
f__Erysipelotrichaceae.g__Faecalitalea	GOBP_B_CELL_APOPTOTIC_PROCESS	0.504975	0.165574
f__Erysipelotrichaceae.g__Faecalitalea	GOBP_AMINO_SUGAR_BIOSYNTHETIC_PROCESS	0.326749	0.390767
f__Erysipelotrichaceae.g__Faecalitalea	GOBP_EOSINOPHIL_MIGRATION	0.762414	0.0169081
f__Erysipelotrichaceae.g__Faecalitalea	GOBP_BRANCHING_INVOLVED_IN_LABYRINTHINE_LAYER_MORPHOGENESIS	-0.128719	0.741369
f__Erysipelotrichaceae.g__Faecalitalea	GOBP_REGULATION_OF_BIOLOGICAL_PROCESS_INVOLVED_IN_SYMBIOTIC_INTERACTION	0.643596	0.0614394
f__Erysipelotrichaceae.g__Faecalitalea	GOBP_RESPONSE_TO_OSMOTIC_STRESS	0.108916	0.780299
f__Erysipelotrichaceae.g__Faecalitalea	GOBP_NEGATIVE_REGULATION_OF_GLUCOSE_TRANSMEMBRANE_TRANSPORT	0.0495074	0.89935
f__Erysipelotrichaceae.g__Faecalitalea	GOBP_MESODERMAL_CELL_FATE_SPECIFICATION	0.247537	0.520767
f__Erysipelotrichaceae.g__Faecalitalea	GOBP_NUCLEOBASE_TRANSPORT	0.485172	0.185549
f__Erysipelotrichaceae.g__Faecalitalea	GOBP_POSITIVE_REGULATION_OF_STEROID_HORMONE_SECRETION	0.415862	0.265605
f__Erysipelotrichaceae.g__Faecalitalea	GOBP_POSITIVE_REGULATION_OF_T_CELL_DIFFERENTIATION_IN_THYMUS	0.465369	0.206819
f__Erysipelotrichaceae.g__Faecalitalea	GOBP_NEGATIVE_REGULATION_OF_JNK_CASCADE	0.584187	0.0985722
f__Erysipelotrichaceae.g__Faecalitalea	GOBP_NEGATIVE_REGULATION_OF_BONE_MINERALIZATION	0.297044	0.437614
f__Erysipelotrichaceae.g__Faecalitalea	GOBP_CELL_CELL_JUNCTION_MAINTENANCE	0.188128	0.627873
f__Erysipelotrichaceae.g__Faecalitalea	GOBP_REGULATION_OF_LEUKOCYTE_DEGRANULATION	0.693103	0.0384415
f__Erysipelotrichaceae.g__Faecalitalea	GOBP_PURINE_NUCLEOBASE_METABOLIC_PROCESS	0.148522	0.70294
f__Erysipelotrichaceae.g__Faecalitalea	GOBP_MIDBRAIN_DOPAMINERGIC_NEURON_DIFFERENTIATION	0.782217	0.0127322
f__Erysipelotrichaceae.g__Faecalitalea	GOBP_POSITIVE_REGULATION_OF_CELL_ADHESION_MEDIATED_BY_INTEGRIN	0.782217	0.0127322
f__Erysipelotrichaceae.g__Faecalitalea	GOBP_ANTIMICROBIAL_HUMORAL_RESPONSE	-0.138621	0.722087
f__Erysipelotrichaceae.g__Faecalitalea	GOBP_DEFENSE_RESPONSE_TO_GRAM_POSITIVE_BACTERIUM	0.297044	0.437614
f__Erysipelotrichaceae.g__Faecalitalea	GOBP_REGULATION_OF_NEUTROPHIL_ACTIVATION	0.782217	0.0127322
f__Erysipelotrichaceae.g__Faecalitalea	GOBP_POSITIVE_REGULATION_OF_MIRNA_METABOLIC_PROCESS	0.0693103	0.859366
f__Erysipelotrichaceae.g__Faecalitalea	GOBP_NEGATIVE_REGULATION_OF_MAPK_CASCADE	0.693103	0.0384415
f__Erysipelotrichaceae.g__Faecalitalea	GOBP_MYELIN_MAINTENANCE	0.386158	0.304641
f__Erysipelotrichaceae.g__Faecalitalea	GOBP_REGULATION_OF_NK_T_CELL_ACTIVATION	0.663399	0.0514137
f__Erysipelotrichaceae.g__Faecalitalea	GOBP_MYELOID_LEUKOCYTE_MEDIATED_IMMUNITY	0.693103	0.0384415
f__Erysipelotrichaceae.g__Faecalitalea	GOBP_NEGATIVE_REGULATION_OF_DIGESTIVE_SYSTEM_PROCESS	0.148522	0.70294
f__Erysipelotrichaceae.g__Faecalitalea	GOBP_PHOSPHATIDYLSERINE_METABOLIC_PROCESS	-0.148522	0.70294
f__Erysipelotrichaceae.g__Faecalitalea	GOBP_REGULATION_OF_FEEDING_BEHAVIOR	0.821822	0.00657343
f__Erysipelotrichaceae.g__Faecalitalea	GOBP_INTERCELLULAR_TRANSPORT	0.138621	0.722087
f__Erysipelotrichaceae.g__Faecalitalea	GOBP_NEGATIVE_REGULATION_OF_VIRAL_ENTRY_INTO_HOST_CELL	0.643596	0.0614394
f__Erysipelotrichaceae.g__Faecalitalea	GOBP_CELLULAR_HYPEROSMOTIC_RESPONSE	0.663399	0.0514137
f__Erysipelotrichaceae.g__Faecalitalea	GOBP_ACTIN_FILAMENT_SEVERING	0.297044	0.437614
f__Erysipelotrichaceae.g__Faecalitalea	GOBP_REGULATION_OF_TOLL_LIKE_RECEPTOR_2_SIGNALING_PATHWAY	0.821822	0.00657343
f__Erysipelotrichaceae.g__Faecalitalea	GOBP_FRUCTOSE_6_PHOSPHATE_METABOLIC_PROCESS	0.376256	0.318262
f__Erysipelotrichaceae.g__Faecalitalea	GOBP_EOSINOPHIL_CHEMOTAXIS	0.762414	0.0169081
f__Erysipelotrichaceae.g__Faecalitalea	GOBP_NEGATIVE_REGULATION_OF_ERK1_AND_ERK2_CASCADE	0.60399	0.0849842
f__Erysipelotrichaceae.g__Faecalitalea	GOBP_NEGATIVE_REGULATION_OF_ALCOHOL_BIOSYNTHETIC_PROCESS	0.40596	0.278308
f__Erysipelotrichaceae.g__Faecalitalea	GOBP_POSITIVE_REGULATION_OF_NEUTROPHIL_MIGRATION	0.762414	0.0169081
f__Erysipelotrichaceae.g__Faecalitalea	GOBP_RESPONSE_TO_INTERLEUKIN_6	0.60399	0.0849842
f__Erysipelotrichaceae.g__Faecalitalea	GOBP_CELLULAR_RESPONSE_TO_KETONE	0.693103	0.0384415
f__Erysipelotrichaceae.g__Faecalitalea	GOBP_FAT_CELL_PROLIFERATION	-0.0297044	0.939531
f__Erysipelotrichaceae.g__Faecalitalea	GOBP_LEUKOCYTE_DEGRANULATION	0.782217	0.0127322
f__Erysipelotrichaceae.g__Faecalitalea	GOBP_POSITIVE_REGULATION_OF_MIRNA_TRANSCRIPTION	-0.0396059	0.919421
f__Erysipelotrichaceae.g__Faecalitalea	GOBP_NEGATIVE_REGULATION_OF_GLUCOSE_IMPORT	0.227734	0.55565
f__Erysipelotrichaceae.g__Faecalitalea	GOBP_POSITIVE_REGULATION_OF_PHOSPHATASE_ACTIVITY	0.584187	0.0985722
f__Erysipelotrichaceae.g__Faecalitalea	GOBP_REGULATION_OF_STEROID_HORMONE_SECRETION	0.148522	0.70294
f__Erysipelotrichaceae.g__Faecalitalea	GOBP_LYMPHOCYTE_CHEMOTAXIS	0.762414	0.0169081
f__Erysipelotrichaceae.g__Faecalitalea	GOBP_CELLULAR_RESPONSE_TO_TESTOSTERONE_STIMULUS	0.683202	0.0424979
f__Erysipelotrichaceae.g__Faecalitalea	GOBP_CELLULAR_RESPONSE_TO_PROSTAGLANDIN_E_STIMULUS	0.188128	0.627873
f__Erysipelotrichaceae.g__Faecalitalea	GOBP_REGULATION_OF_PHOSPHATIDYLCHOLINE_METABOLIC_PROCESS	0.732709	0.0247393
f__Erysipelotrichaceae.g__Faecalitalea	GOBP_WATER_TRANSPORT	-0.148522	0.70294
f__Erysipelotrichaceae.g__Faecalitalea	GOBP_GRANULOCYTE_MACROPHAGE_COLONY_STIMULATING_FACTOR_PRODUCTION	0.693103	0.0384415
f__Erysipelotrichaceae.g__Faecalitalea	GOBP_MESODERMAL_CELL_FATE_COMMITMENT	0.247537	0.520767
f__Erysipelotrichaceae.g__Faecalitalea	GOBP_NEGATIVE_REGULATION_OF_LIPID_LOCALIZATION	0.376256	0.318262
f__Erysipelotrichaceae.g__Faecalitalea	GOBP_CELLULAR_RESPONSE_TO_OXIDISED_LOW_DENSITY_LIPOPROTEIN_PARTICLE_STIMULUS	0.495074	0.1754
f__Erysipelotrichaceae.g__Faecalitalea	GOBP_CELLULAR_RESPONSE_TO_INTERLEUKIN_1	0.762414	0.0169081
f__Erysipelotrichaceae.g__Faecalitalea	GOBP_NEGATIVE_REGULATION_OF_ALPHA_BETA_T_CELL_PROLIFERATION	0.366355	0.332183
f__Erysipelotrichaceae.g__Faecalitalea	GOBP_TOLL_LIKE_RECEPTOR_2_SIGNALING_PATHWAY	0.821822	0.00657343
f__Erysipelotrichaceae.g__Faecalitalea	GOBP_CELLULAR_RESPONSE_TO_CORTICOSTEROID_STIMULUS	0.40596	0.278308
f__Erysipelotrichaceae.g__Faecalitalea	GOBP_ONE_CARBON_METABOLIC_PROCESS	-0.237635	0.5381
f__Erysipelotrichaceae.g__Faecalitalea	GOBP_POSITIVE_REGULATION_OF_INSULIN_SECRETION_INVOLVED_IN_CELLULAR_RESPONSE_TO_GLUCOSE_STIMULUS	0.287143	0.453753
f__Erysipelotrichaceae.g__Faecalitalea	GOBP_RESPONSE_TO_PROSTAGLANDIN	-0.207931	0.591373
f__Erysipelotrichaceae.g__Faecalitalea	GOBP_REGULATION_OF_POTASSIUM_ION_TRANSMEMBRANE_TRANSPORTER_ACTIVITY	-0.0396059	0.919421
f__Erysipelotrichaceae.g__Faecalitalea	GOBP_NEGATIVE_REGULATION_OF_VIRAL_LIFE_CYCLE	0.554483	0.121299
f__Erysipelotrichaceae.g__Faecalitalea	GOBP_REGULATION_OF_MEMBRANE_INVAGINATION	0.821822	0.00657343
f__Erysipelotrichaceae.g__Faecalitalea	GOBP_NEGATIVE_REGULATION_OF_INTERLEUKIN_1_PRODUCTION	0.821822	0.00657343
f__Erysipelotrichaceae.g__Faecalitalea	GOBP_REGULATION_OF_GLUCOCORTICOID_SECRETION	0.326749	0.390767
f__Erysipelotrichaceae.g__Faecalitalea	GOBP_MUCUS_SECRETION	-0.188128	0.627873
f__Erysipelotrichaceae.g__Faecalitalea	GOBP_NEGATIVE_REGULATION_OF_CD4_POSITIVE_ALPHA_BETA_T_CELL_PROLIFERATION	0.366355	0.332183
f__Erysipelotrichaceae.g__Faecalitalea	GOBP_REGULATION_OF_CALCIUM_ION_IMPORT	0.188128	0.627873
f__Erysipelotrichaceae.g__Faecalitalea	GOBP_POSITIVE_REGULATION_OF_REACTIVE_OXYGEN_SPECIES_METABOLIC_PROCESS	0.33665	0.375695
f__Erysipelotrichaceae.g__Faecalitalea	GOBP_REGULATION_OF_B_CELL_APOPTOTIC_PROCESS	0.613891	0.0786499
f__Erysipelotrichaceae.g__Faecalitalea	GOBP_OUTER_MITOCHONDRIAL_MEMBRANE_ORGANIZATION	0.128719	0.741369
f__Erysipelotrichaceae.g__Faecalitalea	GOBP_CELLULAR_RESPONSE_TO_LIPOPROTEIN_PARTICLE_STIMULUS	0.693103	0.0384415
f__Erysipelotrichaceae.g__Faecalitalea	GOBP_NUCLEOSIDE_MONOPHOSPHATE_CATABOLIC_PROCESS	0.643596	0.0614394
f__Erysipelotrichaceae.g__Faecalitalea	GOBP_REGULATION_OF_TOLL_LIKE_RECEPTOR_4_SIGNALING_PATHWAY	0.821822	0.00657343
f__Erysipelotrichaceae.g__Faecalitalea	GOBP_REGULATION_OF_PRESYNAPTIC_CYTOSOLIC_CALCIUM_ION_CONCENTRATION	0.504975	0.165574
f__Erysipelotrichaceae.g__Faecalitalea	GOBP_REGULATION_OF_LYMPHOCYTE_CHEMOTAXIS	0.782217	0.0127322
f__Erysipelotrichaceae.g__Faecalitalea	GOBP_RIBONUCLEOSIDE_MONOPHOSPHATE_CATABOLIC_PROCESS	0.643596	0.0614394
f__Erysipelotrichaceae.g__Faecalitalea	GOBP_CELLULAR_RESPONSE_TO_INTERFERON_GAMMA	0.782217	0.0127322
f__Erysipelotrichaceae.g__Faecalitalea	GOBP_POSITIVE_REGULATION_OF_LYMPHOCYTE_CHEMOTAXIS	0.841625	0.00444222
f__Erysipelotrichaceae.g__Faecalitalea	GOBP_POSITIVE_REGULATION_OF_CD4_POSITIVE_ALPHA_BETA_T_CELL_DIFFERENTIATION	0.821822	0.00657343
f__Erysipelotrichaceae.g__Faecalitalea	GOBP_POSITIVE_REGULATION_OF_HOMOTYPIC_CELL_CELL_ADHESION	0.544581	0.12951
f__Erysipelotrichaceae.g__Faecalitalea	GOBP_NEGATIVE_REGULATION_OF_MACROPHAGE_MIGRATION	0.782217	0.0127322
f__Erysipelotrichaceae.g__Faecalitalea	GOBP_CARBOHYDRATE_TRANSMEMBRANE_TRANSPORT	0.0495074	0.89935
f__Erysipelotrichaceae.g__Faecalitalea	GOBP_THROMBIN_ACTIVATED_RECEPTOR_SIGNALING_PATHWAY	0.118818	0.760776
f__Erysipelotrichaceae.g__Faecalitalea	GOBP_SUPEROXIDE_ANION_GENERATION	0.33665	0.375695
f__Erysipelotrichaceae.g__Faecalitalea	GOBP_NEGATIVE_REGULATION_OF_JUN_KINASE_ACTIVITY	0.782217	0.0127322
f__Erysipelotrichaceae.g__Faecalitalea	GOBP_MESODERMAL_CELL_DIFFERENTIATION	0.207931	0.591373
f__Erysipelotrichaceae.g__Faecalitalea	GOBP_PEPTIDYL_PROLINE_HYDROXYLATION	0.514877	0.156073
f__Erysipelotrichaceae.g__Faecalitalea	GOBP_RESPONSE_TO_CHEMOKINE	0.762414	0.0169081
f__Erysipelotrichaceae.g__Faecalitalea	GOBP_REGULATION_OF_MYELOID_LEUKOCYTE_MEDIATED_IMMUNITY	0.782217	0.0127322
f__Erysipelotrichaceae.g__Faecalitalea	GOBP_VERY_LOW_DENSITY_LIPOPROTEIN_PARTICLE_ASSEMBLY	0.0990148	0.79993
f__Erysipelotrichaceae.g__Faecalitalea	GOBP_LONG_CHAIN_FATTY_ACID_IMPORT_ACROSS_PLASMA_MEMBRANE	0.0990148	0.79993
f__Erysipelotrichaceae.g__Faecalitalea	GOBP_RESPONSE_TO_GRAVITY	0.643596	0.0614394
f__Erysipelotrichaceae.g__Faecalitalea	GOBP_RESPONSE_TO_ANGIOTENSIN	0.297044	0.437614
f__Erysipelotrichaceae.g__Faecalitalea	GOBP_SUPEROXIDE_METABOLIC_PROCESS	0.33665	0.375695
f__Erysipelotrichaceae.g__Faecalitalea	GOBP_RESPONSE_TO_TUMOR_NECROSIS_FACTOR	0.782217	0.0127322
f__Erysipelotrichaceae.g__Faecalitalea	GOBP_DETECTION_OF_TEMPERATURE_STIMULUS_INVOLVED_IN_SENSORY_PERCEPTION_OF_PAIN	0.841625	0.00444222
f__Erysipelotrichaceae.g__Faecalitalea	GOBP_NK_T_CELL_ACTIVATION	0.732709	0.0247393
f__Erysipelotrichaceae.g__Faecalitalea	GOBP_DETECTION_OF_STIMULUS_INVOLVED_IN_SENSORY_PERCEPTION_OF_PAIN	0.821822	0.00657343
f__Erysipelotrichaceae.g__Faecalitalea	GOBP_REGULATION_OF_POSITIVE_CHEMOTAXIS	0.514877	0.156073
f__Erysipelotrichaceae.g__Faecalitalea	GOBP_CORTICAL_ACTIN_CYTOSKELETON_ORGANIZATION	0.732709	0.0247393
f__Erysipelotrichaceae.g__Faecalitalea	GOBP_PEROXISOME_PROLIFERATOR_ACTIVATED_RECEPTOR_SIGNALING_PATHWAY	0.188128	0.627873
f__Erysipelotrichaceae.g__Faecalitalea	GOBP_NEGATIVE_REGULATION_OF_CYSTEINE_TYPE_ENDOPEPTIDASE_ACTIVITY	0.297044	0.437614
f__Erysipelotrichaceae.g__Faecalitalea	GOBP_ENTRY_INTO_HOST	0.732709	0.0247393
f__Erysipelotrichaceae.g__Faecalitalea	GOBP_POSITIVE_REGULATION_OF_PROTEIN_SECRETION	0.138621	0.722087
f__Erysipelotrichaceae.g__Faecalitalea	GOBP_CELLULAR_RESPONSE_TO_LOW_DENSITY_LIPOPROTEIN_PARTICLE_STIMULUS	0.584187	0.0985722
f__Erysipelotrichaceae.g__Faecalitalea	GOBP_POSITIVE_REGULATION_OF_NEUROINFLAMMATORY_RESPONSE	0.752512	0.0193012
f__Erysipelotrichaceae.g__Faecalitalea	GOBP_HOMOTYPIC_CELL_CELL_ADHESION	0.316847	0.406115
f__Erysipelotrichaceae.g__Faecalitalea	GOBP_REGULATION_OF_CARDIAC_MUSCLE_ADAPTATION	0.386158	0.304641
f__Erysipelotrichaceae.g__Faecalitalea	GOBP_RESPONSE_TO_INTERFERON_GAMMA	0.782217	0.0127322
f__Erysipelotrichaceae.g__Faecalitalea	GOBP_POSITIVE_REGULATION_OF_CALCIUM_ION_IMPORT	0.257438	0.503659
f__Erysipelotrichaceae.g__Faecalitalea	GOBP_POSITIVE_REGULATION_OF_VIRAL_LIFE_CYCLE	0.247537	0.520767
f__Erysipelotrichaceae.g__Faecalitalea	GOBP_DETECTION_OF_TEMPERATURE_STIMULUS_INVOLVED_IN_SENSORY_PERCEPTION	0.841625	0.00444222
f__Erysipelotrichaceae.g__Faecalitalea	GOBP_MYELOID_CELL_ACTIVATION_INVOLVED_IN_IMMUNE_RESPONSE	0.762414	0.0169081
f__Erysipelotrichaceae.g__Faecalitalea	GOBP_RESPONSE_TO_MINERALOCORTICOID	0.455468	0.217938
f__Erysipelotrichaceae.g__Faecalitalea	GOBP_NATURAL_KILLER_CELL_CHEMOTAXIS	0.841625	0.00444222
f__Erysipelotrichaceae.g__Faecalitalea	GOBP_NEUTROPHIL_MEDIATED_KILLING_OF_SYMBIONT_CELL	-0.366355	0.332183
f__Erysipelotrichaceae.g__Faecalitalea	GOBP_POSITIVE_REGULATION_OF_GLYCOPROTEIN_METABOLIC_PROCESS	0.544581	0.12951
f__Erysipelotrichaceae.g__Faecalitalea	GOBP_POSITIVE_REGULATION_OF_NUCLEOTIDE_BIOSYNTHETIC_PROCESS	-0.188128	0.627873
f__Erysipelotrichaceae.g__Faecalitalea	GOBP_POSITIVE_REGULATION_OF_CD4_POSITIVE_ALPHA_BETA_T_CELL_ACTIVATION	0.782217	0.0127322
f__Erysipelotrichaceae.g__Faecalitalea	GOBP_REACTIVE_NITROGEN_SPECIES_METABOLIC_PROCESS	0.821822	0.00657343
f__Erysipelotrichaceae.g__Faecalitalea	GOBP_REGULATION_OF_UNSATURATED_FATTY_ACID_BIOSYNTHETIC_PROCESS	0.297044	0.437614
f__Erysipelotrichaceae.g__Faecalitalea	GOBP_POSITIVE_REGULATION_OF_COLD_INDUCED_THERMOGENESIS	0.316847	0.406115
f__Erysipelotrichaceae.g__Faecalitalea	GOBP_IMMUNOLOGICAL_MEMORY_PROCESS	0.564384	0.113407
f__Erysipelotrichaceae.g__Faecalitalea	GOBP_POSITIVE_REGULATION_OF_INTEGRIN_ACTIVATION	0.247537	0.520767
f__Erysipelotrichaceae.g__Faecalitalea	GOBP_NEGATIVE_REGULATION_OF_NERVOUS_SYSTEM_PROCESS	0.574286	0.105832
f__Erysipelotrichaceae.g__Faecalitalea	GOBP_RESPONSE_TO_GLUCAGON	-0.287143	0.453753
f__Erysipelotrichaceae.g__Faecalitalea	GOBP_POSITIVE_REGULATION_OF_GUANYLATE_CYCLASE_ACTIVITY	-0.297044	0.437614
f__Erysipelotrichaceae.g__Faecalitalea	GOBP_IMMUNOLOGICAL_MEMORY_FORMATION_PROCESS	0.564384	0.113407
f__Erysipelotrichaceae.g__Faecalitalea	GOBP_RESPONSE_TO_CADMIUM_ION	0.0990148	0.79993
f__Erysipelotrichaceae.g__Faecalitalea	GOBP_RELAXATION_OF_MUSCLE	0.544581	0.12951
f__Erysipelotrichaceae.g__Faecalitalea	GOBP_NEGATIVE_REGULATION_OF_B_CELL_APOPTOTIC_PROCESS	0.366355	0.332183
f__Erysipelotrichaceae.g__Faecalitalea	GOBP_REGULATION_OF_PROTEIN_EXPORT_FROM_NUCLEUS	0.326749	0.390767
f__Erysipelotrichaceae.g__Faecalitalea	GOBP_CELLULAR_RESPONSE_TO_PROSTAGLANDIN_STIMULUS	-0.0990148	0.79993
f__Erysipelotrichaceae.g__Faecalitalea	GOBP_DETECTION_OF_TEMPERATURE_STIMULUS	0.821822	0.00657343
f__Erysipelotrichaceae.g__Faecalitalea	GOBP_POSITIVE_REGULATION_OF_PLATELET_AGGREGATION	0.455468	0.217938
f__Erysipelotrichaceae.g__Faecalitalea	GOBP_INTERLEUKIN_6_MEDIATED_SIGNALING_PATHWAY	0.574286	0.105832
f__Erysipelotrichaceae.g__Faecalitalea	GOBP_REGULATION_OF_ACTIN_FILAMENT_BASED_MOVEMENT	0.00990148	0.979831
f__Erysipelotrichaceae.g__Faecalitalea	GOBP_AMMONIUM_TRANSMEMBRANE_TRANSPORT	0.495074	0.1754
f__Erysipelotrichaceae.g__Faecalitalea	GOBP_CELLULAR_RESPONSE_TO_ALDEHYDE	-0.0495074	0.89935
f__Erysipelotrichaceae.g__Faecalitalea	GOBP_HYPEROSMOTIC_RESPONSE	0.138621	0.722087
f__Erysipelotrichaceae.g__Faecalitalea	GOBP_REGULATION_OF_T_CELL_DIFFERENTIATION_IN_THYMUS	0.643596	0.0614394
f__Erysipelotrichaceae.g__Faecalitalea	GOBP_NEUTROPHIL_MIGRATION	0.762414	0.0169081
f__Erysipelotrichaceae.g__Faecalitalea	GOBP_POSITIVE_REGULATION_OF_LIPID_TRANSPORT	0.306946	0.421732
f__Erysipelotrichaceae.g__Faecalitalea	GOBP_RESPONSE_TO_INTERLEUKIN_1	0.653497	0.0562851
f__Erysipelotrichaceae.g__Faecalitalea	GOBP_REGULATION_OF_FC_RECEPTOR_MEDIATED_STIMULATORY_SIGNALING_PATHWAY	0.732709	0.0247393
f__Erysipelotrichaceae.g__Faecalitalea	GOBP_POSITIVE_REGULATION_OF_AMYLOID_PRECURSOR_PROTEIN_CATABOLIC_PROCESS	0.485172	0.185549
f__Erysipelotrichaceae.g__Faecalitalea	GOBP_MALE_SEX_DETERMINATION	0.227734	0.55565
f__Erysipelotrichaceae.g__Faecalitalea	GOBP_NEGATIVE_REGULATION_OF_PEPTIDYL_TYROSINE_PHOSPHORYLATION	0.297044	0.437614
f__Erysipelotrichaceae.g__Faecalitalea	GOBP_SENSORY_PERCEPTION_OF_TEMPERATURE_STIMULUS	0.772315	0.0147213
f__Erysipelotrichaceae.g__Faecalitalea	GOBP_NEGATIVE_REGULATION_OF_TOLL_LIKE_RECEPTOR_4_SIGNALING_PATHWAY	0.643596	0.0614394
f__Erysipelotrichaceae.g__Faecalitalea	GOBP_REGULATION_OF_VIRAL_ENTRY_INTO_HOST_CELL	0.376256	0.318262
f__Erysipelotrichaceae.g__Faecalitalea	GOBP_POSITIVE_REGULATION_OF_TYROSINE_PHOSPHORYLATION_OF_STAT_PROTEIN	0.732709	0.0247393
f__Erysipelotrichaceae.g__Faecalitalea	GOBP_EPITHELIAL_CELL_PROLIFERATION_INVOLVED_IN_LUNG_MORPHOGENESIS	-0.257438	0.503659
f__Erysipelotrichaceae.g__Faecalitalea	GOBP_KERATINOCYTE_MIGRATION	0.247537	0.520767
f__Erysipelotrichaceae.g__Faecalitalea	GOBP_NEGATIVE_REGULATION_OF_BEHAVIOR	0.732709	0.0247393
f__Erysipelotrichaceae.g__Faecalitalea	GOBP_PHOSPHATIDYLCHOLINE_CATABOLIC_PROCESS	0.782217	0.0127322
f__Erysipelotrichaceae.g__Faecalitalea	GOBP_NEGATIVE_REGULATION_OF_SMOOTH_MUSCLE_CONTRACTION	0.762414	0.0169081
f__Erysipelotrichaceae.g__Faecalitalea	GOBP_ESTABLISHMENT_OF_LYMPHOCYTE_POLARITY	0.762414	0.0169081
f__Erysipelotrichaceae.g__Faecalitalea	GOBP_CELLULAR_RESPONSE_TO_REACTIVE_OXYGEN_SPECIES	0.33665	0.375695
f__Erysipelotrichaceae.g__Faecalitalea	GOBP_EPIDERMIS_MORPHOGENESIS	0.247537	0.520767
f__Erysipelotrichaceae.g__Faecalitalea	GOBP_CELL_KILLING	0.821822	0.00657343
f__Erysipelotrichaceae.g__Faecalitalea	GOBP_GRANULOCYTE_MIGRATION	0.762414	0.0169081
f__Erysipelotrichaceae.g__Faecalitalea	GOBP_T_CELL_CHEMOTAXIS	0.782217	0.0127322
f__Erysipelotrichaceae.g__Faecalitalea	GOBP_CELLULAR_RESPONSE_TO_MINERALOCORTICOID_STIMULUS	0.0990148	0.79993
f__Erysipelotrichaceae.g__Faecalitalea	GOBP_PHOSPHATIDYLCHOLINE_METABOLIC_PROCESS	0.188128	0.627873
f__Erysipelotrichaceae.g__Faecalitalea	GOBP_CYTOKINE_PRODUCTION_INVOLVED_IN_INFLAMMATORY_RESPONSE	0.821822	0.00657343
f__Erysipelotrichaceae.g__Faecalitalea	GOBP_POSITIVE_REGULATION_OF_ERBB_SIGNALING_PATHWAY	0.0693103	0.859366
f__Erysipelotrichaceae.g__Faecalitalea	GOBP_ACTIN_CROSSLINK_FORMATION	0.0297044	0.939531
f__Erysipelotrichaceae.g__Faecalitalea	GOBP_VESTIBULOCOCHLEAR_NERVE_DEVELOPMENT	0.821822	0.00657343
f__Erysipelotrichaceae.g__Faecalitalea	GOBP_CELLULAR_RESPONSE_TO_HYDROGEN_PEROXIDE	0.247537	0.520767
f__Erysipelotrichaceae.g__Faecalitalea	GOBP_PURINE_NUCLEOSIDE_MONOPHOSPHATE_CATABOLIC_PROCESS	0.485172	0.185549
f__Erysipelotrichaceae.g__Faecalitalea	GOBP_REGULATION_OF_RESPONSE_TO_TUMOR_CELL	0.821822	0.00657343
f__Erysipelotrichaceae.g__Faecalitalea	GOBP_CELL_DIFFERENTIATION_INVOLVED_IN_EMBRYONIC_PLACENTA_DEVELOPMENT	0.148522	0.70294
f__Erysipelotrichaceae.g__Faecalitalea	GOBP_POSITIVE_REGULATION_OF_NUCLEOTIDE_METABOLIC_PROCESS	-0.188128	0.627873
f__Erysipelotrichaceae.g__Faecalitalea	GOBP_SYNAPTIC_TRANSMISSION_GABAERGIC	-0.0792118	0.839472
f__Erysipelotrichaceae.g__Faecalitalea	GOBP_REGULATION_OF_PLASMA_LIPOPROTEIN_PARTICLE_LEVELS	0.316847	0.406115
f__Erysipelotrichaceae.g__Faecalitalea	GOBP_CELLULAR_RESPONSE_TO_DEXAMETHASONE_STIMULUS	0.60399	0.0849842
f__Erysipelotrichaceae.g__Faecalitalea	GOBP_LEUKOCYTE_CHEMOTAXIS	0.762414	0.0169081
f__Erysipelotrichaceae.g__Faecalitalea	GOBP_CARBOHYDRATE_TRANSPORT	-0.257438	0.503659
f__Erysipelotrichaceae.g__Faecalitalea	GOBP_POSITIVE_REGULATION_OF_GRANULOCYTE_MACROPHAGE_COLONY_STIMULATING_FACTOR_PRODUCTION	0.118818	0.760776
f__Erysipelotrichaceae.g__Faecalitalea	GOBP_RESPONSE_TO_ORGANOPHOSPHORUS	0.138621	0.722087
f__Erysipelotrichaceae.g__Faecalitalea	GOBP_NADH_REGENERATION	0.168325	0.665085
f__Erysipelotrichaceae.g__Faecalitalea	GOBP_POSITIVE_REGULATION_OF_NITRIC_OXIDE_METABOLIC_PROCESS	0.514877	0.156073
f__Erysipelotrichaceae.g__Faecalitalea	GOBP_RESPONSE_TO_INTERLEUKIN_17	0.841625	0.00444222
f__Erysipelotrichaceae.g__Faecalitalea	GOBP_ERK1_AND_ERK2_CASCADE	0.584187	0.0985722
f__Erysipelotrichaceae.g__Faecalitalea	GOBP_DEOXYRIBONUCLEOSIDE_MONOPHOSPHATE_CATABOLIC_PROCESS	0.465369	0.206819
f__Erysipelotrichaceae.g__Faecalitalea	GOBP_NEUTROPHIL_CHEMOTAXIS	0.782217	0.0127322
f__Erysipelotrichaceae.g__Faecalitalea	GOBP_DEFENSE_RESPONSE_TO_FUNGUS	0.346552	0.360904
f__Erysipelotrichaceae.g__Faecalitalea	GOBP_POSITIVE_REGULATION_OF_RIG_I_SIGNALING_PATHWAY	0.564384	0.113407
f__Erysipelotrichaceae.g__Faecalitalea	GOBP_NEGATIVE_REGULATION_BY_HOST_OF_VIRAL_TRANSCRIPTION	0.841625	0.00444222
f__Erysipelotrichaceae.g__Faecalitalea	GOBP_REGULATION_OF_ERBB_SIGNALING_PATHWAY	0.0693103	0.859366
f__Erysipelotrichaceae.g__Faecalitalea	GOBP_MOTOR_BEHAVIOR	0.504975	0.165574
f__Erysipelotrichaceae.g__Faecalitalea	GOBP_NEGATIVE_REGULATION_OF_MUSCLE_CONTRACTION	0.564384	0.113407
f__Erysipelotrichaceae.g__Faecalitalea	GOBP_POSITIVE_REGULATION_OF_BONE_RESORPTION	0.148522	0.70294
f__Erysipelotrichaceae.g__Faecalitalea	GOBP_POSITIVE_REGULATION_OF_LEUKOCYTE_CHEMOTAXIS	0.782217	0.0127322
f__Erysipelotrichaceae.g__Faecalitalea	GOBP_RESPONSE_TO_CORTICOSTEROID	0.564384	0.113407
f__Erysipelotrichaceae.g__Faecalitalea	GOBP_FLUID_TRANSPORT	-0.475271	0.196023
f__Erysipelotrichaceae.g__Faecalitalea	GOBP_REGULATION_OF_NEUTROPHIL_CHEMOTAXIS	0.821822	0.00657343
f__Erysipelotrichaceae.g__Faecalitalea	GOBP_DECIDUALIZATION	0.366355	0.332183
f__Erysipelotrichaceae.g__Faecalitalea	GOBP_DEFENSE_RESPONSE_TO_GRAM_NEGATIVE_BACTERIUM	0.138621	0.722087
f__Erysipelotrichaceae.g__Faecalitalea	GOBP_RESPIRATORY_BURST	0.821822	0.00657343
f__Erysipelotrichaceae.g__Faecalitalea	GOBP_NEGATIVE_REGULATION_OF_LEUKOCYTE_CHEMOTAXIS	0.762414	0.0169081
f__Erysipelotrichaceae.g__Faecalitalea	GOBP_REGULATION_OF_HOMOTYPIC_CELL_CELL_ADHESION	0.564384	0.113407
f__Erysipelotrichaceae.g__Faecalitalea	GOBP_REGULATION_OF_MIRNA_METABOLIC_PROCESS	0.0693103	0.859366
f__Erysipelotrichaceae.g__Faecalitalea	GOBP_POSITIVE_REGULATION_OF_UBIQUITIN_PROTEIN_LIGASE_ACTIVITY	0.0990148	0.79993
f__Erysipelotrichaceae.g__Faecalitalea	GOBP_DENDRITIC_SPINE_MAINTENANCE	0.60399	0.0849842
f__Erysipelotrichaceae.g__Faecalitalea	GOBP_NEGATIVE_REGULATION_OF_ANOIKIS	0.0297044	0.939531
f__Erysipelotrichaceae.g__Faecalitalea	GOBP_POSITIVE_REGULATION_OF_NATURAL_KILLER_CELL_PROLIFERATION	0.841625	0.00444222
f__Erysipelotrichaceae.g__Faecalitalea	GOBP_POLYOL_BIOSYNTHETIC_PROCESS	0.60399	0.0849842
f__Erysipelotrichaceae.g__Faecalitalea	GOBP_POSITIVE_REGULATION_OF_VOLTAGE_GATED_POTASSIUM_CHANNEL_ACTIVITY	0.346552	0.360904
f__Erysipelotrichaceae.g__Faecalitalea	GOBP_NEGATIVE_REGULATION_OF_HORMONE_SECRETION	-0.257438	0.503659
f__Erysipelotrichaceae.g__Faecalitalea	GOBP_REGULATION_OF_GRANULOCYTE_CHEMOTAXIS	0.821822	0.00657343
f__Erysipelotrichaceae.g__Faecalitalea	GOBP_NEGATIVE_REGULATION_OF_STEROL_TRANSPORT	-0.0693103	0.859366
f__Erysipelotrichaceae.g__Faecalitalea	GOBP_PROTEIN_KINASE_C_ACTIVATING_G_PROTEIN_COUPLED_RECEPTOR_SIGNALING_PATHWAY	0.00990148	0.979831
f__Erysipelotrichaceae.g__Faecalitalea	GOBP_LONG_CHAIN_FATTY_ACID_TRANSPORT	-0.287143	0.453753
f__Erysipelotrichaceae.g__Faecalitalea	GOBP_T_CELL_ACTIVATION_INVOLVED_IN_IMMUNE_RESPONSE	0.762414	0.0169081
f__Erysipelotrichaceae.g__Faecalitalea	GOBP_DEFENSE_RESPONSE_TO_BACTERIUM	0.564384	0.113407
f__Erysipelotrichaceae.g__Faecalitalea	GOBP_NEGATIVE_REGULATION_OF_RESPONSE_TO_CYTOKINE_STIMULUS	0.762414	0.0169081
f__Erysipelotrichaceae.g__Faecalitalea	GOBP_NEGATIVE_REGULATION_OF_CHOLESTEROL_STORAGE	0.643596	0.0614394
f__Erysipelotrichaceae.g__Faecalitalea	GOBP_NEGATIVE_REGULATION_OF_MUSCLE_ADAPTATION	0.386158	0.304641
f__Erysipelotrichaceae.g__Faecalitalea	GOBP_POSITIVE_REGULATION_OF_CALCIUM_MEDIATED_SIGNALING	0.782217	0.0127322
f__Erysipelotrichaceae.g__Faecalitalea	GOBP_POSITIVE_REGULATION_OF_ACTIVATED_T_CELL_PROLIFERATION	0.316847	0.406115
f__Erysipelotrichaceae.g__Faecalitalea	GOBP_FATTY_ACID_TRANSMEMBRANE_TRANSPORT	-0.0297044	0.939531
f__Erysipelotrichaceae.g__Faecalitalea	GOBP_L_GLUTAMATE_IMPORT_ACROSS_PLASMA_MEMBRANE	0.841625	0.00444222
f__Erysipelotrichaceae.g__Faecalitalea	GOBP_PURINE_CONTAINING_COMPOUND_CATABOLIC_PROCESS	-0.0792118	0.839472
f__Erysipelotrichaceae.g__Faecalitalea	GOBP_NEGATIVE_REGULATION_OF_LYMPHOCYTE_MIGRATION	0.257438	0.503659
f__Erysipelotrichaceae.g__Faecalitalea	GOBP_REGULATION_OF_LEUKOCYTE_CHEMOTAXIS	0.782217	0.0127322
f__Erysipelotrichaceae.g__Faecalitalea	GOBP_POSITIVE_REGULATION_OF_FAT_CELL_DIFFERENTIATION	0.138621	0.722087
f__Erysipelotrichaceae.g__Faecalitalea	GOBP_MAINTENANCE_OF_BLOOD_BRAIN_BARRIER	-0.148522	0.70294
f__Erysipelotrichaceae.g__Faecalitalea	GOBP_POSITIVE_REGULATION_OF_SYNAPTIC_TRANSMISSION_GABAERGIC	-0.0297044	0.939531
f__Erysipelotrichaceae.g__Faecalitalea	GOBP_MIRNA_METABOLIC_PROCESS	0.217832	0.57341
f__Erysipelotrichaceae.g__Faecalitalea	GOBP_POSITIVE_REGULATION_OF_WOUND_HEALING	0.0297044	0.939531
f__Erysipelotrichaceae.g__Faecalitalea	GOBP_LABYRINTHINE_LAYER_DEVELOPMENT	-0.0396059	0.919421
f__Erysipelotrichaceae.g__Faecalitalea	GOBP_INTRINSIC_APOPTOTIC_SIGNALING_PATHWAY_IN_RESPONSE_TO_OXIDATIVE_STRESS	0.554483	0.121299
f__Erysipelotrichaceae.g__Faecalitalea	GOBP_MONOCYTE_CHEMOTAXIS	0.762414	0.0169081
f__Erysipelotrichaceae.g__Faecalitalea	GOBP_CELLULAR_RESPONSE_TO_MACROPHAGE_COLONY_STIMULATING_FACTOR_STIMULUS	0.841625	0.00444222
f__Erysipelotrichaceae.g__Faecalitalea	GOBP_GRANULOCYTE_CHEMOTAXIS	0.782217	0.0127322
f__Erysipelotrichaceae.g__Faecalitalea	GOBP_INSULIN_METABOLIC_PROCESS	0.663399	0.0514137
g__Phascolarctobacterium.s__uncultured_Phascolarctobacterium_sp.	GOBP_POLYOL_TRANSMEMBRANE_TRANSPORT	0.365148	0.333899
g__Phascolarctobacterium.s__uncultured_Phascolarctobacterium_sp.	GOBP_POSITIVE_REGULATION_OF_LEUKOCYTE_DEGRANULATION	0.0912871	0.815318
g__Phascolarctobacterium.s__uncultured_Phascolarctobacterium_sp.	GOBP_NEUTROPHIL_DEGRANULATION	0.159752	0.681397
g__Phascolarctobacterium.s__uncultured_Phascolarctobacterium_sp.	GOBP_NEUTROPHIL_ACTIVATION_INVOLVED_IN_IMMUNE_RESPONSE	-0.0228218	0.953528
g__Phascolarctobacterium.s__uncultured_Phascolarctobacterium_sp.	GOBP_NEUTROPHIL_MEDIATED_IMMUNITY	0.0912871	0.815318
g__Phascolarctobacterium.s__uncultured_Phascolarctobacterium_sp.	GOBP_REGULATION_OF_FAT_CELL_PROLIFERATION	0.0456435	0.907177
g__Phascolarctobacterium.s__uncultured_Phascolarctobacterium_sp.	GOBP_POSITIVE_REGULATION_OF_GRANULOCYTE_CHEMOTAXIS	0.159752	0.681397
g__Phascolarctobacterium.s__uncultured_Phascolarctobacterium_sp.	GOBP_REGULATION_OF_RESTING_MEMBRANE_POTENTIAL	-0.0912871	0.815318
g__Phascolarctobacterium.s__uncultured_Phascolarctobacterium_sp.	GOBP_REGULATION_OF_DOPAMINERGIC_NEURON_DIFFERENTIATION	0.25104	0.514689
g__Phascolarctobacterium.s__uncultured_Phascolarctobacterium_sp.	GOBP_DOPAMINERGIC_NEURON_DIFFERENTIATION	-0.0684653	0.861067
g__Phascolarctobacterium.s__uncultured_Phascolarctobacterium_sp.	GOBP_REGULATION_OF_HETEROTYPIC_CELL_CELL_ADHESION	-0.0228218	0.953528
g__Phascolarctobacterium.s__uncultured_Phascolarctobacterium_sp.	GOBP_NEGATIVE_REGULATION_OF_CHEMOKINE_PRODUCTION	0.159752	0.681397
g__Phascolarctobacterium.s__uncultured_Phascolarctobacterium_sp.	GOBP_LABYRINTHINE_LAYER_MORPHOGENESIS	0.159752	0.681397
g__Phascolarctobacterium.s__uncultured_Phascolarctobacterium_sp.	GOBP_CELL_CELL_ADHESION_INVOLVED_IN_GASTRULATION	0.114109	0.770047
g__Phascolarctobacterium.s__uncultured_Phascolarctobacterium_sp.	GOBP_UDP_N_ACETYLGLUCOSAMINE_METABOLIC_PROCESS	-0.0228218	0.953528
g__Phascolarctobacterium.s__uncultured_Phascolarctobacterium_sp.	GOBP_GRANULOCYTE_ACTIVATION	0.0684653	0.861067
g__Phascolarctobacterium.s__uncultured_Phascolarctobacterium_sp.	GOBP_CELLULAR_HYPOTONIC_RESPONSE	0.25104	0.514689
[truncated: 9,039 more rows]
